# Supplementary material for: 1-(1-Phenyl­ethyl­idene)carbonohydrazide
Source: Acta Crystallogr Sect E Struct Rep Online. 2010 Sep 30;66(Pt 10):o2691. doi: 10.1107/S1600536810038353 (PMC2983336; doi:10.1107/S1600536810038353)
Supplement: Supplementary file 1 [file e-66-o2691-sup1.cif]

##############################################################################
###                                                                        ###
###        Electronic paper (Acta Crystallographica Section E)             ###
###                                                                        ###
##############################################################################
#                                                                            #
# This CIF contains the data in a paper accepted for publication in Acta     #
# Crystallographica Section E. It conforms to the requirements of Notes      #
# for Authors for Section E, and has been peer reviewed under the auspices   #
# of the IUCr Commission on Journals.                                        #
#                                                                            #
# Full details of the Crystallographic Information File format               #
# are given in the paper "The Crystallographic Information File (CIF):       #
# a New Standard Archive File for Crystallography" by S. R. Hall, F. H.      #
# Allen and I. D. Brown [Acta Cryst. (1991), A47, 655-685].                  #
#                                                                            #
# The current version of the core CIF dictionary is obtainable from          #
# ftp://ftp.iucr.org/pub/cif_core.dic. The current version number is 2.4.    #
#                                                                            #
# Software is freely available for graphical display of the structure(s) in  #
# this CIF.  For information consult the CIF home page http://www.iucr.org/  #
# cif/home.html                                                              #
#                                                                            #
# This file may be used for bona fide research purposes within the           #
# scientific community so long as proper attribution is given to the journal # 
# article from which it was obtained.                                        #
#                                                                            #
##############################################################################
                                             
data_I
_audit_creation_method     SHELXL-97
_chemical_name_systematic
;
1-(1-Phenylethylidene)carbonohydrazide
;
_chemical_name_common     ?
_chemical_formula_moiety     'C9 H12 N4 O'
_chemical_formula_sum     'C9 H12 N4 O'
_chemical_formula_iupac     'C9 H12 N4 O'
_chemical_formula_weight     192.23
_chemical_melting_point     ?
_symmetry_cell_setting     monoclinic
_symmetry_space_group_name_H-M     'P 21/c'
loop_
    _symmetry_equiv_pos_as_xyz
    'x, y, z'
    '-x, y+1/2, -z+1/2'
    '-x, -y, -z'
    'x, -y-1/2, z-1/2'
_cell_length_a     9.7744(8)
_cell_length_b     7.3163(7)
_cell_length_c     28.2761(3)
_cell_angle_alpha     90.00
_cell_angle_beta     90.7960(10)
_cell_angle_gamma     90.00
_cell_volume     2021.9(3)
_cell_formula_units_Z     8
_cell_measurement_reflns_used     839
_cell_measurement_theta_min     2.517
_cell_measurement_theta_max     26.150
_cell_measurement_temperature     293(2)
_exptl_crystal_description     block
_exptl_crystal_colour     colourless
_exptl_crystal_size_max     0.43
_exptl_crystal_size_mid     0.17
_exptl_crystal_size_min     0.15
_exptl_crystal_density_diffrn     1.263
_exptl_crystal_density_meas     ?
_exptl_crystal_density_method     'not measured'
_exptl_crystal_F_000     816
_exptl_absorpt_coefficient_mu     0.088
_exptl_absorpt_correction_type     multi-scan
_exptl_absorpt_process_details     '(SADABS; Sheldrick, 2007)'
_exptl_absorpt_correction_T_min     0.9632
_exptl_absorpt_correction_T_max     0.9870
_exptl_special_details
;
;
_diffrn_ambient_temperature     293(2)
_diffrn_radiation_type     MoK\a
_diffrn_radiation_wavelength     0.71073
_diffrn_radiation_source     'fine-focus sealed tube'
_diffrn_radiation_monochromator     graphite
_diffrn_measurement_device_type     'Bruker SMART APEX CCD area-detector'
_diffrn_measurement_method     'phi and omega scans'
_diffrn_detector_area_resol_mean     ?
_diffrn_reflns_number     9568
_diffrn_reflns_av_R_equivalents     0.1111
_diffrn_reflns_av_sigmaI/netI     0.1340
_diffrn_reflns_theta_min     1.44
_diffrn_reflns_theta_max     25.02
_diffrn_reflns_theta_full     25.02
_diffrn_measured_fraction_theta_max     0.997
_diffrn_measured_fraction_theta_full     0.997
_diffrn_reflns_limit_h_min     -10
_diffrn_reflns_limit_h_max     11
_diffrn_reflns_limit_k_min     -8
_diffrn_reflns_limit_k_max     8
_diffrn_reflns_limit_l_min     -33
_diffrn_reflns_limit_l_max     23
_diffrn_standards_number     ?
_diffrn_standards_interval_count     ?
_diffrn_standards_interval_time     ?
_diffrn_standards_decay_%     ?
_refine_special_details
;
Refinement of <i>F</i>^2^ against ALL reflections. The weighted <i>R</i>-factor
<i>wR</i> and goodness of fit <i>S</i> are based on <i>F</i>^2^, conventional
<i>R</i>-factors <i>R</i> are based on <i>F</i>, with <i>F</i> set to zero for
negative <i>F</i>^2^. The threshold expression of <i>F</i>^2^ >
\s(<i>F</i>^2^) is used only for calculating <i>R</i>-factors(gt) <i>etc</i>.
and is not relevant to the choice of reflections for refinement.
<i>R</i>-factors based on <i>F</i>^2^ are statistically about twice as large
as those based on <i>F</i>, and <i>R</i>- factors based on ALL data will be
even larger.
;
_reflns_number_total     3568
_reflns_number_gt     1412
_reflns_threshold_expression     I>2sigma(I)
_refine_ls_structure_factor_coef     Fsqd
_refine_ls_matrix_type     full
_refine_ls_R_factor_all     0.1582
_refine_ls_R_factor_gt     0.0616
_refine_ls_wR_factor_gt     0.1517
_refine_ls_wR_factor_ref     0.1855
_refine_ls_goodness_of_fit_ref     0.840
_refine_ls_restrained_S_all     0.840
_refine_ls_number_reflns     3568
_refine_ls_number_parameters     256
_refine_ls_number_restraints     0
_refine_ls_hydrogen_treatment     constr
_refine_ls_weighting_scheme     calc
_refine_ls_weighting_details
                 'calc w=1/[\s^2^(Fo^2^)+(0.0777P)^2^] where P=(Fo^2^+2Fc^2^)/3'
_atom_sites_solution_hydrogens     geom
_atom_sites_solution_primary     direct
_atom_sites_solution_secondary     difmap
_refine_ls_shift/su_max     0.000
_refine_ls_shift/su_mean     0.000
_refine_diff_density_max     0.263
_refine_diff_density_min     -0.241
_refine_ls_extinction_method     none
_refine_ls_extinction_coef     ?
loop_
    _atom_type_symbol
    _atom_type_description
    _atom_type_scat_dispersion_real
    _atom_type_scat_dispersion_imag
    _atom_type_scat_source
    'C' 'C' 0.0033 0.0016
                         'International Tables Vol C Tables 4.2.6.8 and 6.1.1.4'
    'H' 'H' 0.0000 0.0000
                         'International Tables Vol C Tables 4.2.6.8 and 6.1.1.4'
    'O' 'O' 0.0106 0.0060
                         'International Tables Vol C Tables 4.2.6.8 and 6.1.1.4'
    'N' 'N' 0.0061 0.0033
                         'International Tables Vol C Tables 4.2.6.8 and 6.1.1.4'
_computing_data_collection     'SMART (Bruker, 2007)'
_computing_cell_refinement     'SAINT (Bruker, 2007)'
_computing_data_reduction     'SAINT (Bruker, 2007)'
_computing_structure_solution     'SHELXS97 (Sheldrick, 2008)'
_computing_structure_refinement     'SHELXL97 (Sheldrick, 2008)'
_computing_molecular_graphics     'SHELXTL (Sheldrick, 2008)'
_computing_publication_material     'SHELXTL (Sheldrick, 2008)'
loop_
    _atom_site_type_symbol
    _atom_site_label
    _atom_site_fract_x
    _atom_site_fract_y
    _atom_site_fract_z
    _atom_site_U_iso_or_equiv
    _atom_site_adp_type
    _atom_site_calc_flag
    _atom_site_refinement_flags
    _atom_site_occupancy
    _atom_site_disorder_assembly
    _atom_site_disorder_group
    O O1 0.8472(3) 0.1813(5) 0.45497(9) 0.0877(10) Uani d . 1 . .
    O O2 0.3489(2) 0.2384(4) 0.50884(9) 0.0731(9) Uani d . 1 . .
    N N1 0.6814(3) 0.3386(5) 0.55616(12) 0.0627(9) Uani d . 1 . .
    N N2 0.7850(3) 0.3042(5) 0.52501(12) 0.0655(10) Uani d . 1 . .
    H H2 0.8681 0.3330 0.5320 0.079 Uiso calc R 1 . .
    N N3 0.6226(3) 0.1926(5) 0.47282(11) 0.0746(11) Uani d . 1 . .
    H H3 0.5607 0.2305 0.4918 0.089 Uiso calc R 1 . .
    N N4 0.5831(3) 0.0984(6) 0.43144(11) 0.0793(11) Uani d . 1 . .
    H H4A 0.6347 0.1350 0.4075 0.119 Uiso d R 1 . .
    H H4C 0.5948 -0.0210 0.4360 0.119 Uiso d R 1 . .
    N N5 0.1757(3) 0.0963(5) 0.40633(11) 0.0578(9) Uani d . 1 . .
    N N6 0.2815(3) 0.1455(5) 0.43539(11) 0.0610(9) Uani d . 1 . .
    H H6A 0.3642 0.1413 0.4254 0.073 Uiso calc R 1 . .
    N N7 0.1225(3) 0.2228(5) 0.49114(11) 0.0762(11) Uani d . 1 . .
    H H7A 0.0802 0.1160 0.4849 0.091 Uiso d R 1 . .
    N N8 0.0871(3) 0.2698(6) 0.53820(12) 0.0931(13) Uani d . 1 . .
    H H8A 0.1197 0.1869 0.5584 0.140 Uiso d R 1 . .
    H H8C 0.1239 0.3782 0.5448 0.140 Uiso d R 1 . .
    C C1 0.2557(4) 0.2014(6) 0.48027(15) 0.0612(11) Uani d . 1 . .
    C C2 0.2023(4) 0.0482(5) 0.36361(14) 0.0559(10) Uani d . 1 . .
    C C3 0.0833(4) -0.0052(6) 0.33345(14) 0.0583(11) Uani d . 1 . .
    C C4 0.0951(5) -0.0984(6) 0.29212(15) 0.0735(12) Uani d . 1 . .
    H H4 0.1824 -0.1264 0.2817 0.088 Uiso calc R 1 . .
    C C5 -0.0154(6) -0.1537(7) 0.26486(17) 0.0882(15) Uani d . 1 . .
    H H5 -0.0020 -0.2153 0.2365 0.106 Uiso calc R 1 . .
    C C6 -0.1446(6) -0.1168(8) 0.27995(18) 0.0965(17) Uani d . 1 . .
    H H6 -0.2203 -0.1574 0.2626 0.116 Uiso calc R 1 . .
    C C7 -0.1616(5) -0.0192(8) 0.32097(18) 0.1011(17) Uani d . 1 . .
    H H7 -0.2494 0.0110 0.3306 0.121 Uiso calc R 1 . .
    C C8 -0.0505(5) 0.0345(7) 0.34802(15) 0.0789(14) Uani d . 1 . .
    H H8 -0.0639 0.0976 0.3761 0.095 Uiso calc R 1 . .
    C C9 0.3434(4) 0.0465(6) 0.34318(14) 0.0776(13) Uani d . 1 . .
    H H9A 0.3935 0.1513 0.3543 0.116 Uiso calc R 1 . .
    H H9B 0.3368 0.0498 0.3093 0.116 Uiso calc R 1 . .
    H H9C 0.3903 -0.0629 0.3529 0.116 Uiso calc R 1 . .
    C C10 0.7539(4) 0.2242(6) 0.48324(16) 0.0670(12) Uani d . 1 . .
    C C11 0.7111(4) 0.4054(6) 0.59662(15) 0.0609(11) Uani d . 1 . .
    C C12 0.5943(5) 0.4406(6) 0.62839(16) 0.0696(12) Uani d . 1 . .
    C C13 0.4626(5) 0.4533(7) 0.60913(17) 0.0916(16) Uani d . 1 . .
    H H13 0.4496 0.4393 0.5767 0.110 Uiso calc R 1 . .
    C C14 0.3502(6) 0.4868(8) 0.6376(2) 0.119(2) Uani d . 1 . .
    H H14 0.2631 0.4944 0.6241 0.143 Uiso calc R 1 . .
    C C15 0.3676(7) 0.5084(9) 0.6855(2) 0.126(2) Uani d . 1 . .
    H H15 0.2926 0.5326 0.7045 0.151 Uiso calc R 1 . .
    C C16 0.4968(8) 0.4940(8) 0.7055(2) 0.116(2) Uani d . 1 . .
    H H16 0.5093 0.5049 0.7381 0.139 Uiso calc R 1 . .
    C C17 0.6091(6) 0.4628(6) 0.67616(17) 0.0891(15) Uani d . 1 . .
    H H17 0.6963 0.4571 0.6897 0.107 Uiso calc R 1 . .
    C C18 0.8554(4) 0.4505(6) 0.61330(15) 0.0754(13) Uani d . 1 . .
    H H18A 0.9043 0.3393 0.6198 0.113 Uiso calc R 1 . .
    H H18B 0.8517 0.5230 0.6416 0.113 Uiso calc R 1 . .
    H H18C 0.9015 0.5178 0.5891 0.113 Uiso calc R 1 . .
loop_
    _atom_site_aniso_label
    _atom_site_aniso_U_11
    _atom_site_aniso_U_22
    _atom_site_aniso_U_33
    _atom_site_aniso_U_12
    _atom_site_aniso_U_13
    _atom_site_aniso_U_23
    O1 0.0453(16) 0.145(3) 0.073(2) 0.0036(17) 0.0070(15) -0.0160(19)
    O2 0.0450(15) 0.106(2) 0.0682(19) 0.0043(15) -0.0040(14) -0.0133(17)
    N1 0.062(2) 0.070(3) 0.057(2) 0.0059(18) 0.0080(18) -0.0016(19)
    N2 0.0499(19) 0.088(3) 0.058(2) -0.0044(18) 0.0016(17) -0.012(2)
    N3 0.044(2) 0.114(3) 0.066(2) 0.0049(19) 0.0020(16) -0.025(2)
    N4 0.055(2) 0.115(3) 0.068(2) 0.002(2) -0.0024(17) -0.015(2)
    N5 0.055(2) 0.062(2) 0.056(2) 0.0020(17) -0.0064(17) -0.0019(18)
    N6 0.0501(19) 0.080(3) 0.054(2) -0.0011(17) 0.0018(16) -0.0103(19)
    N7 0.054(2) 0.111(3) 0.064(2) -0.011(2) 0.0074(17) -0.020(2)
    N8 0.056(2) 0.152(4) 0.072(3) 0.002(2) 0.0065(18) -0.015(3)
    C1 0.041(2) 0.079(3) 0.064(3) -0.003(2) -0.003(2) -0.002(2)
    C2 0.061(3) 0.049(3) 0.057(3) 0.000(2) -0.004(2) 0.001(2)
    C3 0.071(3) 0.054(3) 0.050(2) 0.002(2) -0.003(2) 0.006(2)
    C4 0.087(3) 0.066(3) 0.068(3) 0.004(3) -0.005(3) -0.006(3)
    C5 0.116(4) 0.078(4) 0.069(3) -0.006(3) -0.016(3) -0.010(3)
    C6 0.105(4) 0.104(5) 0.079(4) -0.031(4) -0.027(3) 0.003(3)
    C7 0.078(4) 0.146(5) 0.079(4) -0.013(3) -0.011(3) -0.004(4)
    C8 0.071(3) 0.104(4) 0.062(3) -0.011(3) -0.009(2) -0.009(3)
    C9 0.074(3) 0.092(4) 0.067(3) -0.001(3) 0.011(2) -0.009(3)
    C10 0.050(3) 0.089(3) 0.062(3) 0.009(2) -0.001(2) -0.006(3)
    C11 0.071(3) 0.055(3) 0.057(3) 0.005(2) 0.000(2) -0.001(2)
    C12 0.079(3) 0.063(3) 0.067(3) 0.002(2) 0.006(2) -0.002(2)
    C13 0.086(4) 0.102(4) 0.088(4) 0.006(3) 0.029(3) -0.021(3)
    C14 0.098(4) 0.153(6) 0.106(4) 0.001(4) 0.031(4) -0.032(4)
    C15 0.114(5) 0.156(6) 0.109(5) -0.011(4) 0.052(4) -0.028(4)
    C16 0.153(6) 0.122(5) 0.074(4) -0.010(5) 0.034(4) -0.016(3)
    C17 0.119(4) 0.083(4) 0.067(3) 0.009(3) 0.012(3) -0.005(3)
    C18 0.078(3) 0.067(3) 0.080(3) 0.007(2) -0.009(2) -0.005(2)
_geom_special_details
;
All e.s.d.'s (except the e.s.d. in the dihedral angle between two l.s. planes)
are estimated using the full covariance matrix. The cell e.s.d.'s are taken
into account individually in the estimation of e.s.d.'s in distances, angles
and torsion angles; correlations between e.s.d.'s in cell parameters are only
used when they are defined by crystal symmetry. An approximate (isotropic)
treatment of cell e.s.d.'s is used for estimating e.s.d.'s involving l.s.
planes.
;
loop_
    _geom_bond_atom_site_label_1
    _geom_bond_atom_site_label_2
    _geom_bond_site_symmetry_2
    _geom_bond_distance
    _geom_bond_publ_flag
    O1 C10 . 1.260(4) ?
    O2 C1 . 1.239(4) ?
    N1 C11 . 1.274(4) ?
    N1 N2 . 1.374(4) ?
    N2 C10 . 1.349(5) ?
    N2 H2 . 0.8600 ?
    N3 C10 . 1.333(5) ?
    N3 N4 . 1.407(4) ?
    N3 H3 . 0.8600 ?
    N4 H4A . 0.8900 ?
    N4 H4C . 0.8900 ?
    N5 C2 . 1.288(4) ?
    N5 N6 . 1.361(4) ?
    N6 C1 . 1.360(5) ?
    N6 H6A . 0.8600 ?
    N7 C1 . 1.351(4) ?
    N7 N8 . 1.422(4) ?
    N7 H7A . 0.9000 ?
    N8 H8A . 0.8900 ?
    N8 H8C . 0.8900 ?
    C2 C3 . 1.485(5) ?
    C2 C9 . 1.503(5) ?
    C3 C4 . 1.359(5) ?
    C3 C8 . 1.407(5) ?
    C4 C5 . 1.378(6) ?
    C4 H4 . 0.9300 ?
    C5 C6 . 1.365(6) ?
    C5 H5 . 0.9300 ?
    C6 C7 . 1.374(7) ?
    C6 H6 . 0.9300 ?
    C7 C8 . 1.377(6) ?
    C7 H7 . 0.9300 ?
    C8 H8 . 0.9300 ?
    C9 H9A . 0.9600 ?
    C9 H9B . 0.9600 ?
    C9 H9C . 0.9600 ?
    C11 C12 . 1.485(5) ?
    C11 C18 . 1.518(5) ?
    C12 C17 . 1.366(5) ?
    C12 C13 . 1.393(6) ?
    C13 C14 . 1.393(6) ?
    C13 H13 . 0.9300 ?
    C14 C15 . 1.373(7) ?
    C14 H14 . 0.9300 ?
    C15 C16 . 1.380(8) ?
    C15 H15 . 0.9300 ?
    C16 C17 . 1.404(7) ?
    C16 H16 . 0.9300 ?
    C17 H17 . 0.9300 ?
    C18 H18A . 0.9600 ?
    C18 H18B . 0.9600 ?
    C18 H18C . 0.9600 ?
loop_
    _geom_angle_atom_site_label_1
    _geom_angle_atom_site_label_2
    _geom_angle_atom_site_label_3
    _geom_angle_site_symmetry_1
    _geom_angle_site_symmetry_3
    _geom_angle
    _geom_angle_publ_flag
    C11 N1 N2 . . 119.1(3) ?
    C10 N2 N1 . . 118.8(3) ?
    C10 N2 H2 . . 120.6 ?
    N1 N2 H2 . . 120.6 ?
    C10 N3 N4 . . 121.4(3) ?
    C10 N3 H3 . . 119.3 ?
    N4 N3 H3 . . 119.3 ?
    N3 N4 H4A . . 109.4 ?
    N3 N4 H4C . . 109.1 ?
    H4A N4 H4C . . 109.5 ?
    C2 N5 N6 . . 118.5(3) ?
    C1 N6 N5 . . 119.6(3) ?
    C1 N6 H6A . . 120.2 ?
    N5 N6 H6A . . 120.2 ?
    C1 N7 N8 . . 119.3(3) ?
    C1 N7 H7A . . 107.2 ?
    N8 N7 H7A . . 106.0 ?
    N7 N8 H8A . . 110.3 ?
    N7 N8 H8C . . 107.9 ?
    H8A N8 H8C . . 109.5 ?
    O2 C1 N7 . . 121.9(4) ?
    O2 C1 N6 . . 122.0(3) ?
    N7 C1 N6 . . 116.0(3) ?
    N5 C2 C3 . . 116.4(4) ?
    N5 C2 C9 . . 124.1(3) ?
    C3 C2 C9 . . 119.5(4) ?
    C4 C3 C8 . . 116.5(4) ?
    C4 C3 C2 . . 123.4(4) ?
    C8 C3 C2 . . 120.1(4) ?
    C3 C4 C5 . . 123.6(5) ?
    C3 C4 H4 . . 118.2 ?
    C5 C4 H4 . . 118.2 ?
    C6 C5 C4 . . 119.2(5) ?
    C6 C5 H5 . . 120.4 ?
    C4 C5 H5 . . 120.4 ?
    C5 C6 C7 . . 119.3(5) ?
    C5 C6 H6 . . 120.3 ?
    C7 C6 H6 . . 120.3 ?
    C6 C7 C8 . . 120.9(5) ?
    C6 C7 H7 . . 119.6 ?
    C8 C7 H7 . . 119.6 ?
    C7 C8 C3 . . 120.5(4) ?
    C7 C8 H8 . . 119.8 ?
    C3 C8 H8 . . 119.8 ?
    C2 C9 H9A . . 109.5 ?
    C2 C9 H9B . . 109.5 ?
    H9A C9 H9B . . 109.5 ?
    C2 C9 H9C . . 109.5 ?
    H9A C9 H9C . . 109.5 ?
    H9B C9 H9C . . 109.5 ?
    O1 C10 N3 . . 121.3(4) ?
    O1 C10 N2 . . 120.5(4) ?
    N3 C10 N2 . . 118.2(4) ?
    N1 C11 C12 . . 116.3(4) ?
    N1 C11 C18 . . 124.2(4) ?
    C12 C11 C18 . . 119.6(4) ?
    C17 C12 C13 . . 117.6(4) ?
    C17 C12 C11 . . 123.1(4) ?
    C13 C12 C11 . . 119.3(4) ?
    C14 C13 C12 . . 121.2(5) ?
    C14 C13 H13 . . 119.4 ?
    C12 C13 H13 . . 119.4 ?
    C15 C14 C13 . . 120.2(6) ?
    C15 C14 H14 . . 119.9 ?
    C13 C14 H14 . . 119.9 ?
    C14 C15 C16 . . 119.7(5) ?
    C14 C15 H15 . . 120.2 ?
    C16 C15 H15 . . 120.2 ?
    C15 C16 C17 . . 119.3(5) ?
    C15 C16 H16 . . 120.4 ?
    C17 C16 H16 . . 120.4 ?
    C12 C17 C16 . . 122.0(5) ?
    C12 C17 H17 . . 119.0 ?
    C16 C17 H17 . . 119.0 ?
    C11 C18 H18A . . 109.5 ?
    C11 C18 H18B . . 109.5 ?
    H18A C18 H18B . . 109.5 ?
    C11 C18 H18C . . 109.5 ?
    H18A C18 H18C . . 109.5 ?
    H18B C18 H18C . . 109.5 ?
loop_
    _geom_hbond_atom_site_label_D
    _geom_hbond_atom_site_label_H
    _geom_hbond_atom_site_label_A
    _geom_hbond_site_symmetry_A
    _geom_hbond_distance_DH
    _geom_hbond_distance_HA
    _geom_hbond_distance_DA
    _geom_hbond_angle_DHA
    N2 H2 N8 1_655 0.86 2.19 2.982(4) 152.1
    N4 H4C O2 3_656 0.89 2.29 3.055(5) 144.1
    N3 H3 O2 . 0.86 2.13 2.895(4) 147.5
    N6 H6A N4 . 0.86 2.17 2.972(4) 155.7
data_global
_journal_date_recd_electronic     2010-09-02
_journal_date_accepted     2010-09-25
_journal_name_full     'Acta Crystallographica, Section E'
_journal_year     2010
_journal_volume     66
_journal_issue     10
_journal_page_first     o2691
_journal_page_last     o2691
_journal_paper_category     QO
_journal_coeditor_code     CV2761
_publ_contact_author_name     'Lingqian Kong'
_publ_contact_author_address
;
Dongchang College,Liaocheng University,
Liaocheng 250059,People's Republic of China
;
_publ_contact_author_email     konglingqian08@163.com
_publ_contact_author_fax     '86 635 8239121'
_publ_contact_author_phone     '86 635 8239325'
_publ_section_title
;
1-(1-Phenylethylidene)carbonohydrazide
;
loop_
    _publ_author_name
    _publ_author_address
    'Yan Qiao'
;
Dongchang College, Liaocheng University, Liaocheng 250059,
People's Republic of China
;
    'Xiuping Ju'
;
Dongchang College, Liaocheng University, Liaocheng 250059,
People's Republic of China
;
    'Zhiqing Gao'
;
Dongchang College, Liaocheng University, Liaocheng 250059,
People's Republic of China
;
    'Lingqian Kong'
;
Dongchang College, Liaocheng University, Liaocheng 250059,
People's Republic of China
;
