# Supplementary material for: 1-(1-Phenyl­ethyl­idene)carbonohydrazide
Source: Acta Crystallogr Sect E Struct Rep Online. 2010 Sep 30;66(Pt 10):o2691. doi: 10.1107/S1600536810038353 (PMC2983336; doi:10.1107/S1600536810038353)
Supplement: Supplementary file 2 [file e-66-o2691-Isup2.hkl]

# 
# h,k,l, Fc-squared, Fo-squared, sigma(Fo-squared) and status flag 
# 
data_I
_shelx_title ' 100608b in P2(1)/c' 
_shelx_refln_list_code          4 
_shelx_F_calc_maximum      202.41 
_exptl_crystal_F_000       816.00 
_reflns_d_resolution_high  0.8403 
 
loop_ 
 _symmetry_equiv_pos_as_xyz 
 'x, y, z' 
 '-x, y+1/2, -z+1/2' 
 '-x, -y, -z' 
 'x, -y-1/2, z-1/2' 
 
_cell_length_a     9.7744 
_cell_length_b     7.3163 
_cell_length_c    28.2761 
_cell_angle_alpha  90.000 
_cell_angle_beta   90.796 
_cell_angle_gamma  90.000 
 
_shelx_F_squared_multiplier     1.000 
 
loop_ 
 _refln_index_h 
 _refln_index_k 
 _refln_index_l 
 _refln_F_squared_calc 
 _refln_F_squared_meas 
 _refln_F_squared_sigma 
 _refln_observed_status 
   1   0   0        5.15       10.11      2.92 o 
   2   0   0     5685.51     5235.44     67.65 o 
   3   0   0        4.91       -3.99      6.35 o 
   4   0   0     8067.89     9855.37    120.39 o 
   5   0   0        5.01        6.59      8.63 o 
   6   0   0       36.71       24.20      9.45 o 
   7   0   0        8.20        9.40     12.67 o 
   8   0   0       61.88       75.79     22.11 o 
   9   0   0       25.45       31.26     23.93 o 
  10   0   0       28.42       14.16     31.26 o 
  11   0   0        6.39       12.70     27.84 o 
   1   1   0       37.22       42.79      5.87 o 
   2   1   0     1556.26     1377.25     62.89 o 
   3   1   0       40.17       36.27      5.22 o 
   4   1   0     1102.56     1188.56     27.09 o 
   5   1   0       23.88       20.14      5.30 o 
   6   1   0      172.85      154.50     21.74 o 
   7   1   0        1.15        2.32      9.05 o 
   8   1   0       75.72       59.43     15.93 o 
   9   1   0       19.01       13.77     13.77 o 
  10   1   0       16.39       14.81     17.10 o 
  11   1   0        2.79       -9.57     18.15 o 
   0   2   0     3562.38     4097.94     96.22 o 
   1   2   0     2161.80     2554.93     53.17 o 
   2   2   0     2474.55     2427.14     49.95 o 
   3   2   0      275.41      299.25     18.66 o 
   4   2   0      135.31      151.66     14.79 o 
   5   2   0       91.31       90.49     13.79 o 
   6   2   0       73.49       61.31     12.27 o 
   7   2   0        0.45       -2.70      8.89 o 
   8   2   0      243.90      232.42     23.75 o 
   9   2   0       65.90       55.22     19.25 o 
  10   2   0       17.09       20.87     17.33 o 
  11   2   0        0.19       21.70     25.79 o 
   1   3   0       47.93       44.40      9.25 o 
   2   3   0      284.35      252.83     29.05 o 
   3   3   0     2130.64     2197.29     69.94 o 
   4   3   0     1122.40     1287.12     56.20 o 
   5   3   0       21.43       18.64     10.53 o 
   6   3   0      100.04       83.14     14.54 o 
   7   3   0      242.68      224.00     23.86 o 
   8   3   0        2.92       15.24     12.38 o 
   9   3   0       12.06       29.61     16.62 o 
  10   3   0        7.09       12.34     17.58 o 
   0   4   0      562.33      627.15     49.82 o 
   1   4   0       77.83       70.12     12.21 o 
   2   4   0       89.44       81.77     10.34 o 
   3   4   0        0.04        4.82      7.01 o 
   4   4   0       98.24      110.78     33.21 o 
   5   4   0        0.10       10.57     11.66 o 
   6   4   0        7.81        2.99     11.13 o 
   7   4   0      344.11      315.74     29.29 o 
   8   4   0       54.87       53.06     17.80 o 
   9   4   0       25.50       17.97     16.75 o 
  10   4   0       24.29       37.12     22.70 o 
   1   5   0       27.43       14.32      7.81 o 
   2   5   0        1.96       -1.54      8.02 o 
   3   5   0        5.82       17.14     17.34 o 
   4   5   0        0.01        7.08     15.92 o 
   5   5   0      134.99      147.29     34.19 o 
   6   5   0        3.01        8.65     16.55 o 
   7   5   0       58.38       66.85     20.69 o 
   8   5   0      105.20      141.25     26.54 o 
   9   5   0        0.98        7.61     16.57 o 
   0   6   0        0.02       -7.33     11.23 o 
   1   6   0        2.03       -1.87      8.92 o 
   2   6   0        9.88        2.34     13.76 o 
   3   6   0       43.78       52.70     22.87 o 
   4   6   0       18.20       36.67     22.32 o 
   5   6   0        9.38       10.83     16.88 o 
   6   6   0        2.89       20.41     19.59 o 
   7   6   0        1.58       22.96     26.38 o 
   8   6   0        1.17        1.17     21.56 o 
   1   7   0        5.47       36.57     18.01 o 
   2   7   0        1.88      -14.57     14.90 o 
   3   7   0       26.12       24.26     21.15 o 
   4   7   0        1.98        0.06     18.76 o 
   5   7   0       33.16       35.87     23.31 o 
   6   7   0        4.30       16.82     28.71 o 
   0   8   0        6.01       53.73     42.98 o 
   1   8   0        6.92       49.82     45.91 o 
   2   8   0        7.11       20.95     23.04 o 
   3   8   0        2.33      -12.37     21.38 o 
   4   8   0        0.18      -10.52     28.64 o 
 -11   1   1        2.90        9.16     19.22 o 
 -10   1   1        4.73        7.68     16.88 o 
  -9   1   1       22.83       36.85     16.27 o 
  -8   1   1      358.91      356.34     28.28 o 
  -7   1   1        0.24       -7.09     11.10 o 
  -6   1   1       76.51       66.14     10.08 o 
  -5   1   1      310.66      339.74     14.23 o 
  -4   1   1      677.31      667.98     28.06 o 
  -3   1   1       44.63       57.10      6.04 o 
  -2   1   1      137.30      196.67     28.17 o 
  -1   1   1     2699.75     3034.70     39.74 o 
   0   1   1     1112.53      967.90    164.11 o 
   1   1   1     3991.51     3990.70     42.78 o 
   2   1   1     1449.77     1453.80     40.70 o 
   3   1   1      558.59      477.05     13.29 o 
   4   1   1      118.23      125.46     11.63 o 
   5   1   1      212.53      196.00     13.21 o 
   6   1   1        4.82        0.78      7.78 o 
   7   1   1        4.40        6.60     10.99 o 
   8   1   1      551.40      485.80     33.46 o 
   9   1   1       82.77       67.24     18.84 o 
  10   1   1       35.11       29.51     19.25 o 
  11   1   1        9.73       19.36     23.99 o 
 -11   2   1        4.29       20.31     33.95 o 
 -10   2   1        1.43       10.71     19.67 o 
  -9   2   1       60.00       68.95     19.99 o 
  -8   2   1       34.26       36.03     12.77 o 
  -7   2   1       87.29       61.54     14.57 o 
  -6   2   1       61.10       56.64     12.52 o 
  -5   2   1        5.23       11.63      5.62 o 
  -4   2   1      183.73      220.76     22.22 o 
  -3   2   1     2122.17     2156.33     67.54 o 
  -2   2   1      739.98      766.51     18.96 o 
  -1   2   1      952.08     1531.43    114.78 o 
   0   2   1     2810.00     3299.86     59.40 o 
   1   2   1    15130.44    15716.82    638.81 o 
   2   2   1      921.13      832.27     38.70 o 
   3   2   1     3435.78     3325.54    207.87 o 
   4   2   1      392.13      385.45     21.42 o 
   5   2   1      101.99      106.62     13.90 o 
   6   2   1       50.76       48.32     13.20 o 
   7   2   1       38.47       42.12     14.88 o 
   8   2   1       45.26       45.59     13.74 o 
   9   2   1        4.09        8.60     15.64 o 
  10   2   1        0.07        6.25     15.30 o 
  11   2   1        7.66       -1.14     20.15 o 
 -10   3   1       23.68       26.25     16.87 o 
  -9   3   1       77.21       59.49     20.60 o 
  -8   3   1       67.18       87.53     19.33 o 
  -7   3   1      265.63      237.23     23.58 o 
  -6   3   1        1.72       -5.01      8.14 o 
  -5   3   1        7.81       12.20     10.42 o 
  -4   3   1       56.65       57.08     10.43 o 
  -3   3   1        5.15        7.82      5.71 o 
  -2   3   1      185.27      147.05     11.96 o 
  -1   3   1      163.00      213.97     33.49 o 
   0   3   1     2185.56     2473.37     88.16 o 
   1   3   1     1604.41     1727.26     41.98 o 
   2   3   1       48.40       58.04      9.77 o 
   3   3   1       95.07       91.80     11.51 o 
   4   3   1      479.30      441.36     29.08 o 
   5   3   1       50.73       40.94     11.71 o 
   6   3   1       17.85       24.91     10.13 o 
   7   3   1      130.65      119.69     18.16 o 
   8   3   1      518.08      485.45     70.33 o 
   9   3   1       81.11       68.91     17.99 o 
  10   3   1       54.13       76.51     22.51 o 
 -10   4   1       17.07       32.27     20.31 o 
  -9   4   1        0.04       12.97     19.46 o 
  -8   4   1       21.01       17.06     18.49 o 
  -7   4   1        0.20       13.14     16.71 o 
  -6   4   1       59.67       64.00     15.17 o 
  -5   4   1       51.66       86.90     16.56 o 
  -4   4   1      117.64      144.52     29.31 o 
  -3   4   1      119.70      113.28     11.83 o 
  -2   4   1      131.66       95.82     12.64 o 
  -1   4   1       19.13       24.84      9.77 o 
   0   4   1      804.21      854.20     88.41 o 
   1   4   1      167.05      178.65     16.87 o 
   2   4   1        8.39       16.39     14.18 o 
   3   4   1       23.61       30.62     13.35 o 
   4   4   1      171.95      201.05     34.19 o 
   5   4   1      647.78      703.43     50.29 o 
   6   4   1       10.58        5.67     11.01 o 
   7   4   1        0.28        6.62     14.19 o 
   8   4   1       70.03       95.59     47.87 o 
   9   4   1        0.68        9.65     14.63 o 
  10   4   1       26.81       14.47     20.17 o 
  -9   5   1        4.03       21.15     19.04 o 
  -8   5   1       42.35       59.76     24.79 o 
  -7   5   1       29.50       33.78     18.41 o 
  -6   5   1        4.13        8.79     15.20 o 
  -5   5   1       73.08       59.00     20.89 o 
  -4   5   1        7.78       16.36     13.12 o 
  -3   5   1       30.35       24.08     18.91 o 
  -2   5   1       16.07       25.15      9.03 o 
  -1   5   1        1.33        1.39      8.67 o 
   0   5   1       18.94        6.07      9.54 o 
   1   5   1        2.09        4.10     11.12 o 
   2   5   1      135.20      108.71     23.08 o 
   3   5   1       63.27       75.45     31.75 o 
   4   5   1       22.05       27.39     15.95 o 
   5   5   1       18.67        8.13     19.11 o 
   6   5   1       31.68       38.45     19.81 o 
   7   5   1        4.09       -2.94     15.64 o 
   8   5   1       44.34       62.21     17.99 o 
   9   5   1        9.27        3.02     18.06 o 
  -8   6   1        1.14        3.69     24.39 o 
  -7   6   1       14.67       17.93     22.41 o 
  -6   6   1        9.15       12.68     21.25 o 
  -5   6   1        1.93        8.90     17.80 o 
  -4   6   1       83.16       64.62     22.73 o 
  -3   6   1        1.88       -4.65     15.65 o 
  -2   6   1       12.90        9.77     16.54 o 
  -1   6   1       26.63       22.41     11.72 o 
   0   6   1      235.27      178.28     33.46 o 
   1   6   1       11.56        8.01      7.58 o 
   2   6   1        0.95       -0.95     12.65 o 
   3   6   1        7.10        8.79     28.82 o 
   4   6   1        8.98       13.09     18.54 o 
   5   6   1       33.26       34.68     28.33 o 
   6   6   1        8.61       -7.88     17.69 o 
   7   6   1        0.82      -11.72     17.60 o 
   8   6   1        7.61       13.26     23.44 o 
  -6   7   1        1.55       44.45     46.89 o 
  -5   7   1        3.16      -14.90     20.37 o 
  -4   7   1        0.52        5.05     18.28 o 
  -3   7   1        4.04       -0.04     16.90 o 
  -2   7   1       22.22       30.68     23.49 o 
  -1   7   1        0.16        0.25     18.80 o 
   0   7   1        1.79       13.68     40.05 o 
   1   7   1        3.10        3.34     20.51 o 
   2   7   1        1.82       12.10     16.20 o 
   3   7   1        2.74       10.34     15.71 o 
   4   7   1        2.23       11.71     21.14 o 
   5   7   1        0.43       15.83     19.48 o 
   6   7   1        5.67       -3.15     27.28 o 
  -4   8   1        1.78      -12.29     26.55 o 
  -3   8   1        0.06       19.97     22.03 o 
  -2   8   1        4.45       42.26     25.44 o 
  -1   8   1        0.18        1.47     42.98 o 
   0   8   1        4.64        2.68     23.65 o 
   1   8   1        2.39       18.56     45.91 o 
   2   8   1        3.08        3.46     17.35 o 
   3   8   1        1.23        8.77     18.50 o 
   4   8   1        6.13       -8.46     27.18 o 
 -11   0   2       18.37       26.38     29.31 o 
 -10   0   2       23.28       -3.42     29.31 o 
  -9   0   2      204.32      227.61     45.91 o 
  -8   0   2       63.57       89.87     29.31 o 
  -7   0   2       28.86       12.84     12.27 o 
  -6   0   2       90.96       71.28     15.00 o 
  -5   0   2       12.46       22.04      9.94 o 
  -4   0   2     1095.88     1071.80    107.94 o 
  -3   0   2     2478.52     2394.05     47.48 o 
  -2   0   2    15454.51    16382.37    124.50 o 
  -1   0   2    11491.46    11741.08     88.56 o 
   0   0   2    15474.89    14052.68    143.11 o 
   1   0   2     3327.50     3538.93    133.60 o 
   2   0   2    10427.02    10881.98    335.88 o 
   3   0   2     2300.49     2163.93     98.16 o 
   4   0   2      121.68      135.91     13.96 o 
   5   0   2      240.07      246.28     17.29 o 
   6   0   2      425.62      460.72     28.70 o 
   7   0   2        1.79        6.65      9.70 o 
   8   0   2       79.42       48.15     18.96 o 
   9   0   2      105.89       85.48     35.66 o 
  10   0   2       38.59       25.89     32.24 o 
  11   0   2       23.36       36.14     28.82 o 
 -11   1   2        0.75        3.27     20.87 o 
 -10   1   2       51.03       13.32     16.27 o 
  -9   1   2       56.75       51.80     18.17 o 
  -8   1   2       50.19       67.78     16.37 o 
  -7   1   2       15.64       12.65     11.67 o 
  -6   1   2      186.09      201.79     15.70 o 
  -5   1   2      380.18      364.94     13.15 o 
  -4   1   2     2139.23     2450.16     62.83 o 
  -3   1   2      327.96      332.82     12.78 o 
  -2   1   2       67.76       93.83     12.99 o 
  -1   1   2      459.14      355.34      8.30 o 
   0   1   2        0.07       39.57      5.53 o 
   1   1   2       80.62      104.48      5.81 o 
   2   1   2     1320.21     1055.60     62.89 o 
   3   1   2     1033.29     1030.65     51.96 o 
   4   1   2     1799.78     1972.01     37.35 o 
   5   1   2      239.35      215.65     13.53 o 
   6   1   2      272.71      280.35     16.89 o 
   7   1   2      156.90      113.11     14.29 o 
   8   1   2      148.75      152.46     22.62 o 
   9   1   2       42.41       33.35     18.32 o 
  10   1   2        3.38       -6.43     16.35 o 
  11   1   2        9.91       10.76     24.00 o 
 -11   2   2        1.80       -6.52     24.99 o 
 -10   2   2       52.34       58.34     19.80 o 
  -9   2   2        7.14        9.27     18.54 o 
  -8   2   2      147.86      150.49     20.20 o 
  -7   2   2      596.09      544.66     33.26 o 
  -6   2   2        1.76        5.77     10.48 o 
  -5   2   2      632.40      604.58     44.95 o 
  -4   2   2     1318.37     1483.60     59.92 o 
  -3   2   2      286.62      281.06     17.17 o 
  -2   2   2      373.60      579.42     53.55 o 
  -1   2   2      486.38      545.40     22.52 o 
   0   2   2    34707.84    34112.92   4827.91 o 
   1   2   2     1098.80     1129.47     60.50 o 
   2   2   2     4345.68     4344.72    129.86 o 
   3   2   2      214.29      191.06     23.05 o 
   4   2   2      726.76      718.83     43.71 o 
   5   2   2       40.34       42.84     12.17 o 
   6   2   2       22.30       32.79     11.06 o 
   7   2   2       89.92       77.07     14.31 o 
   8   2   2      152.42      156.46     18.55 o 
   9   2   2       42.62       32.76     19.40 o 
  10   2   2       16.30       24.15     17.50 o 
  11   2   2        2.24       -4.05     21.63 o 
 -10   3   2        2.56       21.74     16.84 o 
  -9   3   2        0.50      -11.38     15.59 o 
  -8   3   2       49.07       70.87     17.66 o 
  -7   3   2      127.52      129.37     19.45 o 
  -6   3   2      127.45       99.61     16.81 o 
  -5   3   2      539.56      478.91     29.66 o 
  -4   3   2       69.67       75.94      8.29 o 
  -3   3   2      151.16      160.84      8.85 o 
  -2   3   2       19.22       30.34      8.08 o 
  -1   3   2       83.78       93.17     12.21 o 
   0   3   2       69.85       54.03     10.65 o 
   1   3   2      550.96      569.58     23.69 o 
   2   3   2      185.25      156.28     15.31 o 
   3   3   2      201.99      183.60     25.64 o 
   4   3   2      265.09      282.34     20.28 o 
   5   3   2       31.69       34.54     11.05 o 
   6   3   2       14.43       14.03     10.75 o 
   7   3   2      115.07      100.85     21.91 o 
   8   3   2       90.16      102.68     19.99 o 
   9   3   2        9.72       14.59     13.67 o 
  10   3   2       14.23       21.51     16.82 o 
 -10   4   2       36.33       60.70     23.33 o 
  -9   4   2       47.87       52.02     20.22 o 
  -8   4   2       90.85       99.09     21.97 o 
  -7   4   2        8.09       13.92     14.13 o 
  -6   4   2       41.43       36.98     15.94 o 
  -5   4   2        1.27        5.77     11.71 o 
  -4   4   2       19.43       36.28     16.35 o 
  -3   4   2      173.70      149.29     24.33 o 
  -2   4   2       36.25       29.21      9.15 o 
  -1   4   2     1335.23     1290.53    152.98 o 
   0   4   2       21.64       20.75     10.72 o 
   1   4   2       77.82      152.24     21.22 o 
   2   4   2       52.62       48.52     10.65 o 
   3   4   2       88.83       86.92     35.66 o 
   4   4   2      178.23      155.34     27.35 o 
   5   4   2        0.39        3.71      9.87 o 
   6   4   2        2.16       -0.15     13.09 o 
   7   4   2      119.82      102.95     18.93 o 
   8   4   2       28.15       46.85     17.79 o 
   9   4   2       35.15       53.07     20.52 o 
  10   4   2        1.85        8.86     16.22 o 
  -9   5   2       17.56       23.46     18.90 o 
  -8   5   2       31.64       42.25     23.32 o 
  -7   5   2       37.10       37.91     19.73 o 
  -6   5   2       32.40       50.21     21.03 o 
  -5   5   2       27.12       32.60     17.93 o 
  -4   5   2       97.13       80.91     21.94 o 
  -3   5   2      299.19      341.75     47.62 o 
  -2   5   2       42.20       39.03     16.01 o 
  -1   5   2      318.48      296.22     30.91 o 
   0   5   2       52.18       35.20     23.69 o 
   1   5   2       19.57       22.82      9.71 o 
   2   5   2       29.56       17.87      8.84 o 
   3   5   2       95.45       93.14     21.24 o 
   4   5   2        5.20        7.83     15.02 o 
   5   5   2       51.81       49.33     23.44 o 
   6   5   2       12.04       12.71     15.59 o 
   7   5   2       72.75       50.29     22.92 o 
   8   5   2        2.65        9.41     18.30 o 
   9   5   2        9.99       25.42     23.57 o 
  -8   6   2        4.89       -5.00     22.63 o 
  -7   6   2        9.79       13.59     23.35 o 
  -6   6   2        2.07        8.28     24.20 o 
  -5   6   2       29.43       17.47     29.31 o 
  -4   6   2       33.67       13.23     21.57 o 
  -3   6   2        3.35        4.34     16.44 o 
  -2   6   2       17.75       19.37     17.78 o 
  -1   6   2       14.54       14.45     11.01 o 
   0   6   2       22.61       14.41     12.92 o 
   1   6   2       31.39       24.30     11.91 o 
   2   6   2       59.96       33.46     18.65 o 
   3   6   2        0.74       -2.40     11.92 o 
   4   6   2       28.02       31.21     16.91 o 
   5   6   2        5.83       14.30     18.07 o 
   6   6   2        1.87        3.04     21.57 o 
   7   6   2        0.81       10.33     22.03 o 
   8   6   2       12.51       -6.31     18.76 o 
  -6   7   2        3.61       27.39     31.50 o 
  -5   7   2        4.14       24.13     23.65 o 
  -4   7   2        4.54       16.70     21.42 o 
  -3   7   2        2.32        5.63     20.79 o 
  -2   7   2       23.55        9.52     22.99 o 
  -1   7   2        2.19        7.72     18.01 o 
   0   7   2        2.62       -3.91     33.70 o 
   1   7   2       33.66       40.22     53.73 o 
   2   7   2        2.00       12.99     19.51 o 
   3   7   2       19.67       21.68     19.80 o 
   4   7   2       17.49        0.34     18.47 o 
   5   7   2       32.39       53.01     26.35 o 
   6   7   2        0.55        6.59     28.22 o 
  -4   8   2       10.51       17.40     26.25 o 
  -3   8   2        0.52       -0.22     22.05 o 
  -2   8   2        2.14        0.86     19.76 o 
  -1   8   2        3.05       24.91     33.70 o 
   0   8   2        6.67       18.56     29.01 o 
   1   8   2       17.30       46.40     45.91 o 
   2   8   2        2.19       20.98     24.82 o 
   3   8   2        4.36       12.59     21.98 o 
   4   8   2       10.08       23.52     28.70 o 
 -11   1   3        0.93        7.64     24.34 o 
 -10   1   3       13.50       24.79     17.09 o 
  -9   1   3       69.95       42.23     17.38 o 
  -8   1   3      425.65      438.72     32.47 o 
  -7   1   3       32.95       63.96     13.99 o 
  -6   1   3       32.39       22.59      7.91 o 
  -5   1   3       21.83       14.25      6.24 o 
  -4   1   3       37.62       67.62     11.14 o 
  -3   1   3     2213.23     2190.11     71.91 o 
  -2   1   3       77.20       81.90      6.31 o 
  -1   1   3    13225.04    13621.32    188.92 o 
   0   1   3      115.78      104.56      7.61 o 
   1   1   3    17050.95    17701.87   1493.07 o 
   2   1   3      844.31      760.44     22.17 o 
   3   1   3      362.16      363.02     12.45 o 
   4   1   3      488.84      533.72     23.92 o 
   5   1   3       50.65       49.59      8.28 o 
   6   1   3        1.68        8.22      7.27 o 
   7   1   3      601.09      640.22     29.52 o 
   8   1   3      103.25      131.89     19.30 o 
   9   1   3        4.86       -5.53     12.17 o 
  10   1   3       43.19       60.96     21.63 o 
  11   1   3        0.11       -9.40     22.23 o 
 -11   2   3        1.52        2.65     21.05 o 
 -10   2   3       16.80       29.81     18.52 o 
  -9   2   3       48.15       50.18     17.26 o 
  -8   2   3      165.68      154.66     19.95 o 
  -7   2   3      291.36      293.85     24.62 o 
  -6   2   3        8.76       11.33      8.82 o 
  -5   2   3      427.48      447.59     19.94 o 
  -4   2   3      250.98      295.44     13.67 o 
  -3   2   3      630.52      654.73     29.88 o 
  -2   2   3      378.30      471.24     13.10 o 
  -1   2   3       49.64       90.96     14.98 o 
   0   2   3    36896.96    34906.22   6931.34 o 
   1   2   3      885.65      915.92     88.62 o 
   2   2   3     2046.20     1845.99    283.39 o 
   3   2   3      164.72      147.48     20.30 o 
   4   2   3     1311.54     1215.63    180.96 o 
   5   2   3      344.25      363.89     38.21 o 
   6   2   3      113.04       84.96     13.91 o 
   7   2   3      271.02      279.85     21.12 o 
   8   2   3       22.62       20.95     12.08 o 
   9   2   3       24.30       20.39     16.77 o 
  10   2   3        0.86       -7.20     16.86 o 
  11   2   3        0.08        4.44     22.46 o 
 -10   3   3       10.86       27.12     18.31 o 
  -9   3   3       46.46       34.76     17.44 o 
  -8   3   3       17.09       29.89     15.85 o 
  -7   3   3       91.73       91.34     18.01 o 
  -6   3   3        5.70       15.13     12.68 o 
  -5   3   3      199.94      193.50     19.92 o 
  -4   3   3       77.78       76.35     12.64 o 
  -3   3   3        2.53        2.93      5.11 o 
  -2   3   3      755.50      739.49     25.74 o 
  -1   3   3     1941.00     1877.26     91.58 o 
   0   3   3      170.77      176.67     17.66 o 
   1   3   3      465.98      547.99     64.71 o 
   2   3   3       38.90       60.33      9.49 o 
   3   3   3       13.07       19.10      7.27 o 
   4   3   3       25.13       33.14     10.48 o 
   5   3   3       40.51       37.79     13.64 o 
   6   3   3       60.24       53.36     12.30 o 
   7   3   3       15.77       11.43     13.00 o 
   8   3   3       73.39       80.37     16.09 o 
   9   3   3       19.50       24.75     15.09 o 
  10   3   3       49.30       46.68     29.42 o 
 -10   4   3       11.68       42.17     22.27 o 
  -9   4   3        1.00        9.63     17.31 o 
  -8   4   3       16.14       10.10     13.70 o 
  -7   4   3        1.20       -3.58     14.87 o 
  -6   4   3        3.92        5.10     12.17 o 
  -5   4   3      101.84       98.43     19.60 o 
  -4   4   3       21.55       11.65     12.26 o 
  -3   4   3       50.17       93.77     13.46 o 
  -2   4   3      222.42      176.34     15.81 o 
  -1   4   3     1184.23     1073.86    224.92 o 
   0   4   3       38.04       18.79      9.62 o 
   1   4   3      605.94      541.99     67.50 o 
   2   4   3       21.83       26.43      9.30 o 
   3   4   3      834.84      815.94    115.41 o 
   4   4   3      247.73      194.38     71.80 o 
   5   4   3        9.84        7.25     13.48 o 
   6   4   3        0.22       -8.20     12.57 o 
   7   4   3        8.06       24.81     14.80 o 
   8   4   3       33.06       38.96     22.77 o 
   9   4   3        8.52       14.33     15.68 o 
  10   4   3       23.20       27.53     18.79 o 
  -9   5   3        1.01        4.86     18.01 o 
  -8   5   3       65.39       70.58     24.47 o 
  -7   5   3       41.65       54.37     19.01 o 
  -6   5   3       42.77       44.68     19.17 o 
  -5   5   3       93.04       88.31     22.76 o 
  -4   5   3      161.09      166.37     28.91 o 
  -3   5   3        9.46        4.59     11.65 o 
  -2   5   3       25.62       22.02      8.90 o 
  -1   5   3       18.58       17.54      8.80 o 
   0   5   3      123.70      100.68     17.96 o 
   1   5   3      134.59       95.89     15.63 o 
   2   5   3      158.25      145.14     26.50 o 
   3   5   3        7.85       18.07     12.60 o 
   4   5   3       13.87       13.93     12.26 o 
   5   5   3       60.53       59.30     19.11 o 
   6   5   3        8.92       19.17     16.41 o 
   7   5   3       10.62       14.21     16.48 o 
   8   5   3       62.75       66.39     21.68 o 
   9   5   3       10.74       19.26     18.13 o 
  -8   6   3        1.08       -8.37     27.05 o 
  -7   6   3        2.92       17.51     23.44 o 
  -6   6   3        7.92       41.77     26.49 o 
  -5   6   3       49.70       86.46     71.31 o 
  -4   6   3        3.42       -6.33     17.33 o 
  -3   6   3       53.83       32.23     23.13 o 
  -2   6   3       32.28       64.01     24.17 o 
  -1   6   3       41.34       29.75     11.47 o 
   0   6   3        1.96       11.73     13.96 o 
   1   6   3       17.41       17.54     12.48 o 
   2   6   3       23.87       25.26     23.44 o 
   3   6   3        8.49        0.24     14.42 o 
   4   6   3        9.16        3.35     19.49 o 
   5   6   3        2.53       16.24     20.16 o 
   6   6   3        1.10       10.91     19.83 o 
   7   6   3       13.79        2.46     22.22 o 
   8   6   3        4.28       -1.90     21.53 o 
  -6   7   3       14.00       34.51     31.99 o 
  -5   7   3        0.65       12.59     24.90 o 
  -4   7   3        0.53       12.93     25.99 o 
  -3   7   3        4.50        3.67     24.30 o 
  -2   7   3        0.29       11.94     19.83 o 
  -1   7   3       15.22        4.96     22.25 o 
   0   7   3       38.22       30.08     13.75 o 
   1   7   3        3.34        5.32     18.52 o 
   2   7   3        3.67       33.92     21.59 o 
   3   7   3        0.48       11.49     16.78 o 
   4   7   3        9.11       20.20     19.82 o 
   5   7   3        8.23       -4.58     20.64 o 
   6   7   3        3.28       -8.00     22.17 o 
  -4   8   3        5.16       27.87     23.11 o 
  -3   8   3        1.19        7.20     29.79 o 
  -2   8   3        0.52      -22.56     19.30 o 
  -1   8   3        3.46       27.35     41.52 o 
   0   8   3        0.32       22.96     28.33 o 
   2   8   3        4.89        2.44     28.82 o 
   3   8   3       10.30       14.16     33.70 o 
   4   8   3        1.03      -25.89     36.63 o 
 -11   0   4       14.83       24.91     36.63 o 
 -10   0   4       29.17       32.24     31.26 o 
  -9   0   4       49.37       40.05     29.79 o 
  -8   0   4      249.31      231.03     42.01 o 
  -7   0   4      644.13      610.53     39.84 o 
  -6   0   4       21.26       28.21     15.63 o 
  -5   0   4      109.10      117.42     16.57 o 
  -4   0   4      173.70      194.57     17.38 o 
  -3   0   4    10550.03    11579.50    153.37 o 
  -2   0   4     1027.28     1053.60     37.85 o 
  -1   0   4      744.54      658.92     56.90 o 
   0   0   4      434.23      369.74     18.56 o 
   1   0   4     6807.91     5385.24     53.26 o 
   2   0   4       58.25       65.62     37.12 o 
   3   0   4    10154.57    10396.49    234.80 o 
   4   0   4      556.41      553.89     21.02 o 
   5   0   4      160.42      149.35     13.67 o 
   6   0   4      275.55      288.94     19.40 o 
   7   0   4      205.52      237.95     20.09 o 
   8   0   4     1200.54     1138.53     87.43 o 
   9   0   4      138.38      178.77     39.56 o 
  10   0   4       29.13       34.68     25.89 o 
  11   0   4       15.68       32.24     29.31 o 
 -11   1   4        1.67        1.38     24.30 o 
 -10   1   4        7.23        3.99     17.98 o 
  -9   1   4       89.82      106.03     20.90 o 
  -8   1   4      129.15      137.26     21.65 o 
  -7   1   4      216.34      195.04     19.89 o 
  -6   1   4      339.13      339.14     19.16 o 
  -5   1   4      129.25      148.92     12.89 o 
  -4   1   4      952.69     1140.72     33.00 o 
  -3   1   4      284.41      426.46     44.04 o 
  -2   1   4       15.08       19.50      4.90 o 
  -1   1   4       83.76      106.27      5.59 o 
   0   1   4     2738.80     2644.90    116.04 o 
   1   1   4       41.86       30.58      4.61 o 
   2   1   4      290.82      236.77      8.85 o 
   3   1   4     3661.75     3800.78     56.49 o 
   4   1   4     2586.01     2707.37    101.84 o 
   5   1   4      513.05      521.11     21.79 o 
   6   1   4      134.90      135.89     11.77 o 
   7   1   4      580.37      638.45     29.27 o 
   8   1   4      125.61      141.80     21.87 o 
   9   1   4      216.04      200.03     23.99 o 
  10   1   4       40.16       33.02     22.96 o 
  11   1   4       15.12       11.90     24.42 o 
 -11   2   4        2.51       12.61     26.28 o 
 -10   2   4      108.33      105.34     21.58 o 
  -9   2   4      103.42       92.75     18.70 o 
  -8   2   4      197.01      197.73     23.63 o 
  -7   2   4       67.88       85.63     20.93 o 
  -6   2   4       10.91        9.25      9.57 o 
  -5   2   4      134.86      180.71     13.15 o 
  -4   2   4      993.77     1131.31     37.18 o 
  -3   2   4      253.89      227.09     20.02 o 
  -2   2   4      235.72      320.00     49.96 o 
  -1   2   4      332.63      359.40     21.78 o 
   0   2   4    40971.27    45940.44   3497.72 o 
   1   2   4       38.31       46.86      8.51 o 
   2   2   4     3799.65     3625.00    411.14 o 
   3   2   4       16.07       27.62      5.35 o 
   4   2   4      565.19      562.29     60.49 o 
   5   2   4      653.55      781.97     51.18 o 
   6   2   4       20.79       17.09      8.79 o 
   7   2   4      205.25      178.39     18.27 o 
   8   2   4       10.53       22.01     13.56 o 
   9   2   4       11.35       11.60     16.02 o 
  10   2   4        6.36        7.11     18.63 o 
  11   2   4       10.30       31.78     20.93 o 
 -10   3   4       25.15       24.66     16.80 o 
  -9   3   4        2.09       16.81     18.72 o 
  -8   3   4       74.79      145.54     23.85 o 
  -7   3   4       38.84       49.19     15.99 o 
  -6   3   4       20.04       14.27     11.07 o 
  -5   3   4      357.24      347.59     26.19 o 
  -4   3   4      379.52      448.11     18.19 o 
  -3   3   4      254.75      293.56     12.37 o 
  -2   3   4       22.50       17.70      6.49 o 
  -1   3   4       15.69       13.91      8.98 o 
   0   3   4      655.02      592.07    141.89 o 
   1   3   4      273.63      239.72     16.26 o 
   2   3   4      304.27      271.52     21.65 o 
   3   3   4       98.49      102.28     11.12 o 
   4   3   4      124.33      128.72     14.48 o 
   5   3   4       60.22       56.56     19.02 o 
   6   3   4       32.55       32.04     12.48 o 
   7   3   4       36.29       33.83     11.76 o 
   8   3   4      289.92      279.46     24.31 o 
   9   3   4        0.11        6.24     12.79 o 
  10   3   4        7.98       24.54     18.88 o 
 -10   4   4       15.60        5.94     22.76 o 
  -9   4   4        1.79       -1.70     16.15 o 
  -8   4   4        3.80        0.28     13.90 o 
  -7   4   4        2.77       15.34     16.06 o 
  -6   4   4       44.91       45.76     16.39 o 
  -5   4   4        2.89        5.84     12.21 o 
  -4   4   4      245.13      202.56     25.90 o 
  -3   4   4       58.21       63.93      9.12 o 
  -2   4   4      255.60      268.54     18.50 o 
  -1   4   4       72.61      107.87     16.12 o 
   0   4   4        6.21       -3.92      9.84 o 
   1   4   4     1034.96      852.75    114.10 o 
   2   4   4      122.62      114.30     23.26 o 
   3   4   4       63.29       59.53     11.36 o 
   4   4   4      124.43      113.96     25.64 o 
   5   4   4        4.70       11.70     14.55 o 
   6   4   4        9.96       -0.21     11.46 o 
   7   4   4        9.66       -1.22     13.54 o 
   8   4   4        9.28       11.66     14.85 o 
   9   4   4        7.71       15.93     13.81 o 
  10   4   4        4.39       15.34     21.89 o 
  -9   5   4        4.65        6.68     18.11 o 
  -8   5   4        9.44       22.10     22.78 o 
  -7   5   4       19.74       28.48     16.97 o 
  -6   5   4        1.96        5.19     16.68 o 
  -5   5   4       23.56       18.68     17.48 o 
  -4   5   4        6.04        9.01     15.00 o 
  -3   5   4      120.36      124.00     52.51 o 
  -2   5   4        6.33        1.90      9.17 o 
  -1   5   4        6.10        1.44      9.87 o 
   0   5   4       62.28       50.37     15.49 o 
   1   5   4       94.05      112.08     16.04 o 
   2   5   4       11.56       10.93     10.05 o 
   3   5   4      127.00       90.38     24.18 o 
   4   5   4       51.66       29.89     15.59 o 
   5   5   4       59.84       75.50     20.03 o 
   6   5   4        0.98        1.52     18.18 o 
   7   5   4        8.98      -16.93     18.31 o 
   8   5   4       11.11       26.05     16.32 o 
   9   5   4        1.60       12.84     15.80 o 
  -8   6   4        0.27       -2.13     24.21 o 
  -7   6   4       19.37       18.83     23.24 o 
  -6   6   4        6.99       -4.03     25.24 o 
  -5   6   4       12.38       38.39     20.37 o 
  -4   6   4        3.13       -2.07     22.18 o 
  -3   6   4        3.90       -8.32     15.84 o 
  -2   6   4       26.84       18.51     19.15 o 
  -1   6   4       37.26       23.71     11.40 o 
   0   6   4       30.42       15.52     12.25 o 
   1   6   4        4.32       -1.41     13.50 o 
   2   6   4       86.16       86.83     20.51 o 
   3   6   4        7.65        4.94     14.74 o 
   4   6   4       54.75       52.70     36.63 o 
   5   6   4       47.57       37.11     19.51 o 
   6   6   4        2.84      -11.25     18.15 o 
   7   6   4       12.05       16.84     21.28 o 
   8   6   4        5.27       16.73     19.94 o 
  -6   7   4        3.30       25.31     30.49 o 
  -5   7   4        0.98        2.02     27.53 o 
  -4   7   4        0.68       10.92     25.34 o 
  -3   7   4       27.21       21.46     20.20 o 
  -2   7   4       20.35       23.95     23.71 o 
  -1   7   4       24.55       30.24     20.02 o 
   0   7   4       18.73       22.39     12.68 o 
   1   7   4        2.04       -2.34     16.36 o 
   2   7   4        7.91       20.51     17.66 o 
   3   7   4        1.42       11.52     22.03 o 
   4   7   4        2.39       -6.41     22.38 o 
   5   7   4        3.04       -4.07     20.68 o 
   6   7   4        0.84        9.40     27.75 o 
  -4   8   4        0.44        5.10     29.57 o 
  -3   8   4        0.60        3.32     24.46 o 
  -2   8   4        5.46       19.17     27.81 o 
  -1   8   4        1.44       -0.98     28.33 o 
   0   8   4       10.01        3.91     39.07 o 
   2   8   4        2.84        0.00     15.14 o 
   3   8   4        4.34       -9.28     29.31 o 
   4   8   4        8.60       58.61     44.45 o 
 -11   1   5        0.75        0.73     17.61 o 
 -10   1   5        3.41        3.16     21.91 o 
  -9   1   5        0.56        8.18     15.92 o 
  -8   1   5       99.82       90.29     18.70 o 
  -7   1   5      216.30      195.47     24.77 o 
  -6   1   5       28.07       39.59      8.81 o 
  -5   1   5     1856.59     1895.58     40.34 o 
  -4   1   5      267.28      306.95     15.98 o 
  -3   1   5        8.84       13.15      5.49 o 
  -2   1   5     1375.82     1480.97     47.22 o 
  -1   1   5     8521.23     8285.79    157.42 o 
   0   1   5     2938.11     2337.11    160.93 o 
   1   1   5      478.56      335.23    124.31 o 
   2   1   5     1019.06      952.77     56.48 o 
   3   1   5       95.05       84.58      6.97 o 
   4   1   5      224.76      235.95     11.87 o 
   5   1   5      146.09      210.62     18.16 o 
   6   1   5       69.73       76.07      9.67 o 
   7   1   5       33.18       43.31     12.05 o 
   8   1   5      276.72      290.73     29.61 o 
   9   1   5        6.59       17.95     16.60 o 
  10   1   5       55.59       88.80     25.88 o 
  11   1   5        0.13       -3.44     18.30 o 
 -11   2   5        3.46       12.39     22.07 o 
 -10   2   5       45.51       18.94     15.19 o 
  -9   2   5        4.63       10.62     14.44 o 
  -8   2   5       37.76       39.39     15.29 o 
  -7   2   5       81.14       80.47     16.29 o 
  -6   2   5        3.50        4.10      9.77 o 
  -5   2   5       24.25       27.76      8.21 o 
  -4   2   5      136.43      135.65     11.57 o 
  -3   2   5       54.53       53.85      7.63 o 
  -2   2   5     2706.26     2973.46     86.32 o 
  -1   2   5     2145.39     2331.37     91.08 o 
   0   2   5      805.16      838.99     28.24 o 
   1   2   5      109.09      125.03     49.42 o 
   2   2   5      878.33      945.96     23.83 o 
   3   2   5      122.15      113.25      8.35 o 
   4   2   5       55.42       63.99      7.07 o 
   5   2   5      267.69      246.36     12.49 o 
   6   2   5       34.20       26.35      9.93 o 
   7   2   5      124.00      127.76     18.48 o 
   8   2   5       19.80       22.39     13.33 o 
   9   2   5       86.26       61.22     19.25 o 
  10   2   5       43.22       53.22     22.44 o 
  11   2   5        2.53        7.25     18.65 o 
 -10   3   5        8.11        0.23     18.02 o 
  -9   3   5        3.80        5.68     17.64 o 
  -8   3   5      277.51      274.01     28.95 o 
  -7   3   5       23.58       28.62     15.51 o 
  -6   3   5       24.85       18.94     11.42 o 
  -5   3   5      155.37      162.70     19.01 o 
  -4   3   5      282.22      310.69     15.97 o 
  -3   3   5      528.02      520.60     16.83 o 
  -2   3   5       63.00       49.55      7.83 o 
  -1   3   5       34.98       60.47      9.84 o 
   0   3   5      237.58      283.44     22.14 o 
   1   3   5      646.90      558.79     55.48 o 
   2   3   5        6.34        5.39      6.83 o 
   3   3   5       31.66       43.83      8.47 o 
   4   3   5      185.20      198.16     11.63 o 
   5   3   5       96.62       95.76     14.50 o 
   6   3   5       21.83       16.72      9.81 o 
   7   3   5       41.64       34.49     12.16 o 
   8   3   5       14.75       32.35     13.75 o 
   9   3   5       12.57       10.90     13.35 o 
  10   3   5       35.47       18.18     18.70 o 
 -10   4   5        1.02        2.55     18.48 o 
  -9   4   5        6.51        6.66     16.14 o 
  -8   4   5        1.83       11.66     17.87 o 
  -7   4   5       22.40       16.02     15.98 o 
  -6   4   5        0.07       -7.50     13.65 o 
  -5   4   5        1.09        2.14     11.22 o 
  -4   4   5      100.17       71.24     18.56 o 
  -3   4   5       62.28       58.77      9.51 o 
  -2   4   5      106.15      155.70     13.19 o 
  -1   4   5      152.22      185.15     31.42 o 
   0   4   5     2746.42     2830.16    533.37 o 
   1   4   5      408.80      400.46     29.25 o 
   2   4   5     1999.48     2129.12    206.87 o 
   3   4   5       66.34       67.78     11.99 o 
   4   4   5       22.98       18.56     12.09 o 
   5   4   5       11.84        1.11     13.48 o 
   6   4   5        0.18       -4.79     10.18 o 
   7   4   5       13.43       -1.92     11.87 o 
   8   4   5        0.09       11.60     15.70 o 
   9   4   5        0.34       14.12     16.16 o 
  10   4   5        5.99       15.54     22.36 o 
  -9   5   5        1.89       -6.21     19.44 o 
  -8   5   5        4.54       28.41     23.24 o 
  -7   5   5        2.47       -0.58     18.14 o 
  -6   5   5       15.99        7.50     20.11 o 
  -5   5   5        4.20       16.15     19.13 o 
  -4   5   5        2.22        0.26     15.54 o 
  -3   5   5        0.96        6.38     14.82 o 
  -2   5   5       13.27        8.97      9.55 o 
  -1   5   5      170.10      148.54     19.70 o 
   0   5   5       25.12        9.98     11.00 o 
   1   5   5       65.54       58.66     12.58 o 
   2   5   5       24.65       19.78     12.12 o 
   3   5   5       10.60        7.55     13.80 o 
   4   5   5       29.05       24.10     16.75 o 
   5   5   5       80.23      115.96     32.24 o 
   6   5   5        6.20       -4.71     15.02 o 
   7   5   5        0.48       11.14     14.61 o 
   8   5   5       33.51       59.09     21.47 o 
   9   5   5        0.37       16.71     18.37 o 
  -8   6   5        4.07       21.10     24.82 o 
  -7   6   5        1.90      -17.82     21.23 o 
  -6   6   5       12.58       21.52     25.34 o 
  -5   6   5        0.57      -11.46     17.92 o 
  -4   6   5       14.70       35.97     21.50 o 
  -3   6   5       36.79       59.32     27.53 o 
  -2   6   5        1.91        2.81     15.49 o 
  -1   6   5      107.61       82.90     14.17 o 
   0   6   5       38.15       21.17     12.75 o 
   1   6   5        6.43        6.54     12.21 o 
   2   6   5        8.85        3.33     13.64 o 
   3   6   5        2.74        5.37     18.30 o 
   4   6   5        0.91       -6.35     18.30 o 
   5   6   5        5.74        9.84     17.72 o 
   6   6   5        0.80       16.66     22.12 o 
   7   6   5        1.34       10.56     19.23 o 
   8   6   5       22.42       14.77     23.90 o 
  -6   7   5        0.72       20.82     25.55 o 
  -5   7   5        4.77       -6.79     26.14 o 
  -4   7   5        4.72       29.08     24.67 o 
  -3   7   5       16.92       20.07     19.51 o 
  -2   7   5       14.83       30.31     22.32 o 
  -1   7   5       17.79       27.26     19.20 o 
   0   7   5       24.20        7.78     13.30 o 
   1   7   5       20.74       21.49     14.16 o 
   2   7   5        0.79      -12.70     21.49 o 
   3   7   5       49.02       21.49     30.77 o 
   4   7   5       11.53       41.52     27.84 o 
   5   7   5        5.62       28.82     41.52 o 
   6   7   5        8.52       -7.81     44.45 o 
  -4   8   5        0.05       -2.87     28.63 o 
  -3   8   5        0.94      -27.90     26.87 o 
  -2   8   5        0.24       21.24     25.30 o 
  -1   8   5        0.74       19.54     40.54 o 
   0   8   5       10.30        7.33     27.63 o 
   1   8   5        6.03       31.75     31.75 o 
   2   8   5        0.26       13.68     21.49 o 
   3   8   5        0.96      -12.21     22.96 o 
   4   8   5        1.02        7.33     30.77 o 
 -11   0   6       12.59       29.79     25.89 o 
 -10   0   6      165.55      135.78     35.66 o 
  -9   0   6       98.84       63.50     27.35 o 
  -8   0   6      919.65     1002.17     66.43 o 
  -7   0   6     1888.60     1924.38    169.00 o 
  -6   0   6       22.54       28.33     13.76 o 
  -5   0   6     1131.63     1168.11     44.90 o 
  -4   0   6     8232.13     9134.28    364.37 o 
  -3   0   6     6701.49     6904.01    221.50 o 
  -2   0   6      203.94      103.84     30.04 o 
  -1   0   6     3596.76     3119.45    151.41 o 
   0   0   6     7755.07     6841.96    101.59 o 
   1   0   6     3410.93     3162.50     44.58 o 
   2   0   6     2821.48     2607.84    203.68 o 
   3   0   6     1010.52      991.14     60.32 o 
   4   0   6      465.54      612.01     41.52 o 
   5   0   6     1853.10     2275.91     88.37 o 
   6   0   6      387.62      404.83     24.66 o 
   7   0   6     1135.77     1358.45     94.83 o 
   8   0   6       49.41       50.31     29.79 o 
   9   0   6       31.74       55.19     26.38 o 
  10   0   6       31.71       69.36     37.61 o 
  11   0   6       15.15       -8.79     33.21 o 
 -11   1   6       10.98        4.97     17.18 o 
 -10   1   6        9.48       13.48     19.14 o 
  -9   1   6      101.96      132.62     22.44 o 
  -8   1   6       97.66       97.57     18.55 o 
  -7   1   6      455.56      416.75     28.30 o 
  -6   1   6      317.45      324.38     19.58 o 
  -5   1   6      255.87      280.90     18.77 o 
  -4   1   6      569.31      621.33     22.78 o 
  -3   1   6      291.91      282.86     21.43 o 
  -2   1   6      937.21      963.56     23.65 o 
  -1   1   6     1255.85     1157.25    110.02 o 
   0   1   6       25.06       17.70      5.08 o 
   1   1   6     3169.52     3171.89    145.93 o 
   2   1   6       66.84       76.27     14.73 o 
   3   1   6      579.35      550.93     36.05 o 
   4   1   6      392.70      372.35     14.87 o 
   5   1   6      880.12      942.20     45.38 o 
   6   1   6       46.81       49.50      8.29 o 
   7   1   6      409.39      426.00     24.58 o 
   8   1   6      324.65      310.18     22.95 o 
   9   1   6      180.24      180.03     24.71 o 
  10   1   6      115.51      141.46     29.75 o 
  11   1   6       10.54        7.67     18.19 o 
 -11   2   6        4.98       16.85     18.65 o 
 -10   2   6       62.50       62.10     19.16 o 
  -9   2   6      102.24       88.04     20.19 o 
  -8   2   6       30.04       24.49     16.09 o 
  -7   2   6        6.65       11.41     11.44 o 
  -6   2   6       28.92       36.97     10.02 o 
  -5   2   6        2.35        9.32      7.55 o 
  -4   2   6      999.75     1031.39     27.94 o 
  -3   2   6      164.99      157.59     57.88 o 
  -2   2   6      494.54      545.13     29.51 o 
  -1   2   6     1076.99     1020.86     68.45 o 
   0   2   6        0.35        2.40      6.15 o 
   1   2   6       54.56       77.99     18.47 o 
   2   2   6      351.53      317.50     27.85 o 
   3   2   6     2611.79     2436.81    182.72 o 
   4   2   6      380.44      390.65     27.41 o 
   5   2   6       10.36        6.44      6.34 o 
   6   2   6       38.75       41.29     10.15 o 
   7   2   6       19.83       11.32     10.50 o 
   8   2   6      210.02      222.68     30.10 o 
   9   2   6        5.36       14.45     15.35 o 
  10   2   6        4.00       30.50     20.89 o 
  11   2   6        5.51        9.27     22.03 o 
 -10   3   6       22.43       44.76     22.66 o 
  -9   3   6        9.00       10.45     17.52 o 
  -8   3   6        9.28       14.87     17.15 o 
  -7   3   6        2.44        7.14     12.15 o 
  -6   3   6       26.01       23.36     11.32 o 
  -5   3   6       51.11       52.45     12.37 o 
  -4   3   6        6.60       12.58      7.98 o 
  -3   3   6       61.84       83.31     13.16 o 
  -2   3   6       29.14       21.39      7.68 o 
  -1   3   6     1129.98     1229.56    109.33 o 
   0   3   6       47.70       37.80      9.12 o 
   1   3   6      418.30      392.50     32.87 o 
   2   3   6      545.53      596.28     45.75 o 
   3   3   6      726.51      734.40     35.74 o 
   4   3   6       14.20       17.15      7.20 o 
   5   3   6      136.77      117.96     13.56 o 
   6   3   6       14.82       11.83      9.50 o 
   7   3   6       43.79       33.48     13.39 o 
   8   3   6       23.76       31.15     12.40 o 
   9   3   6       20.13       37.20     13.92 o 
  10   3   6        1.33        6.42     17.47 o 
 -10   4   6        3.65       25.61     25.33 o 
  -9   4   6        6.62       14.56     18.23 o 
  -8   4   6       16.00       20.21     19.76 o 
  -7   4   6       12.42       16.05     17.49 o 
  -6   4   6        0.22       -0.93     12.42 o 
  -5   4   6        1.36        6.01     11.42 o 
  -4   4   6       17.69       17.83     15.73 o 
  -3   4   6      147.64      144.78     12.95 o 
  -2   4   6      284.66      275.77     17.52 o 
  -1   4   6      145.04      148.87     16.06 o 
   0   4   6     4761.43     4922.29    472.62 o 
   1   4   6       30.83       27.78      8.17 o 
   2   4   6      178.57      144.67     15.49 o 
   3   4   6      131.04      150.32     19.31 o 
   4   4   6      322.67      311.20     30.04 o 
   5   4   6        1.94        4.30     12.13 o 
   6   4   6        2.93        4.53      9.65 o 
   7   4   6        5.13       -2.27     12.67 o 
   8   4   6       15.30       19.13     14.45 o 
   9   4   6        0.76        2.73     12.37 o 
  10   4   6        0.31       10.07     17.03 o 
  -9   5   6       14.09       13.87     23.86 o 
  -8   5   6        1.65        2.54     18.20 o 
  -7   5   6       21.02       31.70     22.58 o 
  -6   5   6        0.67        4.97     23.82 o 
  -5   5   6       73.88       48.51     20.15 o 
  -4   5   6        3.42      -10.51     15.49 o 
  -3   5   6        6.04        2.62     14.95 o 
  -2   5   6       44.98       38.78     11.10 o 
  -1   5   6       30.55       29.09     10.45 o 
   0   5   6       22.81       14.79     10.85 o 
   1   5   6      185.87      192.02     21.86 o 
   2   5   6        8.49       22.98     12.16 o 
   3   5   6       15.76       25.88     16.06 o 
   4   5   6       23.01       14.83     16.89 o 
   5   5   6       43.45       52.01     20.03 o 
   6   5   6        2.06       10.31     12.64 o 
   7   5   6       25.60       23.23     17.22 o 
   8   5   6        9.82       -1.71     15.67 o 
   9   5   6        0.71        0.74     20.48 o 
  -8   6   6        7.81        0.23     25.92 o 
  -7   6   6        2.26       22.74     29.99 o 
  -6   6   6        5.55      -12.51     22.71 o 
  -5   6   6        1.01       -8.56     24.61 o 
  -4   6   6        5.91       -6.25     18.32 o 
  -3   6   6        6.70       31.85     21.40 o 
  -2   6   6       31.56       26.73     17.19 o 
  -1   6   6       47.62       37.46     11.71 o 
   0   6   6       22.32       32.67     11.38 o 
   1   6   6      124.81      122.74     19.14 o 
   2   6   6       46.16       30.86     16.61 o 
   3   6   6      128.09      125.93     37.37 o 
   4   6   6        4.81        2.74     17.25 o 
   5   6   6        3.41        3.12     16.57 o 
   6   6   6        3.05       -4.93     15.30 o 
   7   6   6        4.41        2.84     20.64 o 
   8   6   6        1.32       23.27     23.23 o 
  -6   7   6        0.40      -14.50     21.42 o 
  -5   7   6       17.60       35.07     28.01 o 
  -4   7   6       50.89       46.26     30.21 o 
  -3   7   6       43.28       53.90     30.56 o 
  -2   7   6       58.17       92.57     31.63 o 
  -1   7   6        2.73        5.84     17.07 o 
   0   7   6        0.34       -4.03     13.67 o 
   1   7   6        1.32       -3.47     14.18 o 
   2   7   6        6.82       -0.98     13.68 o 
   3   7   6        2.29       13.68     17.58 o 
   4   7   6        4.73       -4.81     14.18 o 
   5   7   6        3.21       -7.81     25.38 o 
   6   7   6        0.06       16.77     27.69 o 
  -4   8   6        0.43       -2.93     24.34 o 
  -3   8   6        1.91       34.36     26.03 o 
  -2   8   6        4.28       12.61     26.77 o 
  -1   8   6        0.48      -10.75     38.10 o 
   0   8   6        0.18        5.05     22.31 o 
   1   8   6        9.17       -0.98     40.54 o 
   2   8   6        4.70       -9.52     22.22 o 
   3   8   6        1.51        6.98     21.29 o 
   4   8   6        7.10        3.02     24.04 o 
 -11   1   7        0.23        5.82     23.42 o 
 -10   1   7        3.78       21.68     22.72 o 
  -9   1   7       13.12        5.12     11.93 o 
  -8   1   7        0.99       -6.77     11.60 o 
  -7   1   7       53.62       86.90     30.61 o 
  -6   1   7      144.55      137.52     14.27 o 
  -5   1   7      398.14      369.64     19.04 o 
  -4   1   7      448.60      617.29     65.95 o 
  -3   1   7       39.93       39.41      9.09 o 
  -2   1   7       67.59       71.63      6.91 o 
  -1   1   7       20.81       13.80      4.05 o 
   0   1   7       52.32       49.53      7.03 o 
   1   1   7       56.92       66.81      5.48 o 
   2   1   7       29.36       20.76      4.43 o 
   3   1   7      611.77      584.89     33.14 o 
   4   1   7     3923.47     4358.18    148.10 o 
   5   1   7       75.61       81.05     10.35 o 
   6   1   7       30.58       29.12      7.94 o 
   7   1   7      846.94      935.86     35.45 o 
   8   1   7       17.14       22.93     12.10 o 
   9   1   7        2.83       11.97     14.51 o 
  10   1   7        0.52       13.85     18.36 o 
  11   1   7        0.01        3.13     23.22 o 
 -11   2   7       13.47       13.22     23.56 o 
 -10   2   7       14.10       15.98     16.74 o 
  -9   2   7        1.00       -2.82     14.11 o 
  -8   2   7        9.69       25.55     14.74 o 
  -7   2   7      135.39      146.33     19.57 o 
  -6   2   7       35.91       34.12     10.69 o 
  -5   2   7       26.96       25.10      7.74 o 
  -4   2   7      656.45      807.63     29.19 o 
  -3   2   7     2099.13     2212.97    107.30 o 
  -2   2   7        7.75        4.96      5.41 o 
  -1   2   7       11.25       17.74      7.87 o 
   0   2   7     1019.23     1065.73     33.64 o 
   1   2   7      218.72      218.47     14.38 o 
   2   2   7      114.79      105.90     14.52 o 
   3   2   7      142.74      155.49     38.47 o 
   4   2   7      637.37      740.60     30.12 o 
   5   2   7        4.80       13.68      5.84 o 
   6   2   7       91.61       81.82     11.77 o 
   7   2   7       65.39       64.27     13.53 o 
   8   2   7      168.30      164.47     18.56 o 
   9   2   7       14.52       -5.09     13.21 o 
  10   2   7       45.04       66.99     23.75 o 
  11   2   7        0.81       29.06     21.76 o 
 -10   3   7        2.18        9.85     17.49 o 
  -9   3   7        8.52        4.15     17.13 o 
  -8   3   7        5.73       13.06     17.25 o 
  -7   3   7        1.84       -2.82     15.50 o 
  -6   3   7       45.70       23.27     13.36 o 
  -5   3   7      360.24      387.35     28.62 o 
  -4   3   7      180.19      188.92     14.85 o 
  -3   3   7      468.20      451.24     24.85 o 
  -2   3   7      145.20      179.40     13.15 o 
  -1   3   7       78.68       77.70     52.39 o 
   0   3   7      778.06      838.71     55.82 o 
   1   3   7     1523.51     1647.86     87.87 o 
   2   3   7      102.37      104.13     10.32 o 
   3   3   7       98.68      113.37     16.14 o 
   4   3   7       74.13       74.01     14.03 o 
   5   3   7      219.78      209.52     17.34 o 
   6   3   7       27.67       10.37     13.26 o 
   7   3   7        2.70        3.23      8.62 o 
   8   3   7       64.09       40.32     11.97 o 
   9   3   7        8.19       22.43     13.64 o 
  10   3   7        9.70       25.78     20.04 o 
 -10   4   7        2.66      -18.44     20.39 o 
  -9   4   7        5.98       10.62     20.16 o 
  -8   4   7        9.11        3.96     16.99 o 
  -7   4   7       42.06       55.48     18.15 o 
  -6   4   7        1.14        3.42     12.68 o 
  -5   4   7        2.24       -5.53     13.98 o 
  -4   4   7        0.34        1.11     14.10 o 
  -3   4   7      401.10      399.33     20.94 o 
  -2   4   7       54.17       34.85      9.96 o 
  -1   4   7       15.45       29.90     10.71 o 
   0   4   7     2711.15     3218.77    319.81 o 
   1   4   7      267.38      316.63     27.60 o 
   2   4   7     1000.31     1077.34     97.33 o 
   3   4   7      110.32      141.90     13.96 o 
   4   4   7        0.62        1.59      9.49 o 
   5   4   7       12.76       20.10     13.24 o 
   6   4   7        8.84        1.28     13.80 o 
   7   4   7        6.15        1.14     14.20 o 
   8   4   7        3.01       -0.84     12.77 o 
   9   4   7       38.63       48.53     14.70 o 
  10   4   7        0.48       -5.63     17.23 o 
  -9   5   7        0.86        4.82     18.29 o 
  -8   5   7        6.01        2.17     19.91 o 
  -7   5   7        1.19        5.98     16.64 o 
  -6   5   7        7.07       -1.62     19.15 o 
  -5   5   7       21.87       22.63     22.97 o 
  -4   5   7       31.38       25.19     19.70 o 
  -3   5   7       71.94       56.35     24.15 o 
  -2   5   7       37.97       36.30     10.14 o 
  -1   5   7      108.58      111.30     15.68 o 
   0   5   7      646.75      690.74     54.35 o 
   1   5   7       60.81       38.99      9.79 o 
   2   5   7      116.80      108.81     19.25 o 
   3   5   7        3.74        7.05     10.97 o 
   4   5   7       26.92       12.11     12.69 o 
   5   5   7        1.48        1.18     11.17 o 
   6   5   7       19.96       25.12     13.30 o 
   7   5   7        0.13       -7.45     15.47 o 
   8   5   7        0.32        7.61     16.47 o 
   9   5   7        3.68        7.77     15.83 o 
  -8   6   7        4.06       -3.44     25.12 o 
  -7   6   7        3.35      -11.24     20.69 o 
  -6   6   7       12.55        5.52     30.90 o 
  -5   6   7        5.67        2.62     22.51 o 
  -4   6   7        7.27       -0.18     16.57 o 
  -3   6   7        3.89        5.08     22.60 o 
  -2   6   7       27.21       39.42     18.09 o 
  -1   6   7      117.95       97.78     18.40 o 
   0   6   7       21.32       13.32     12.86 o 
   1   6   7      151.47      138.00     17.48 o 
   2   6   7       42.32       29.06     13.12 o 
   3   6   7       49.58       47.47     14.98 o 
   4   6   7       19.79       19.00     15.56 o 
   5   6   7       31.69       30.11     14.28 o 
   6   6   7        4.34       11.65     14.91 o 
   7   6   7       13.24       35.80     21.10 o 
   8   6   7        0.45        1.90     25.21 o 
  -6   7   7        5.00       32.22     26.62 o 
  -5   7   7        1.08       -6.36     28.84 o 
  -4   7   7        5.75        4.75     23.94 o 
  -3   7   7       11.12       15.82     22.71 o 
  -2   7   7       10.08       49.08     35.66 o 
  -1   7   7        2.53       12.65     16.65 o 
   0   7   7        2.76        0.29     14.81 o 
   1   7   7        0.63       14.08     14.46 o 
   2   7   7       49.25       44.88     19.05 o 
   3   7   7        0.62        6.47     17.79 o 
   4   7   7       13.86        3.06     17.96 o 
   5   7   7        3.83       -6.41     20.03 o 
   6   7   7        6.36       24.88     25.38 o 
  -3   8   7        1.75       36.31     30.12 o 
  -2   8   7        0.21        0.11     26.91 o 
  -1   8   7        0.26       15.14     31.26 o 
   0   8   7        5.05       -1.47     22.41 o 
   1   8   7        0.12        2.44     41.52 o 
   2   8   7        1.63        3.91     15.44 o 
   3   8   7       28.13       14.66     19.10 o 
 -11   0   8        9.66       37.61     34.68 o 
 -10   0   8      244.54      280.85     51.77 o 
  -9   0   8      181.55      126.99     31.26 o 
  -8   0   8      501.73      440.43     38.07 o 
  -7   0   8      149.79      139.31     41.03 o 
  -6   0   8        8.94       -6.40      9.24 o 
  -5   0   8       93.03      113.29     45.42 o 
  -4   0   8     1188.92     1236.30     44.36 o 
  -3   0   8      117.69       76.38     24.67 o 
  -2   0   8      890.79      831.96     28.16 o 
  -1   0   8     2360.32     2582.09    111.85 o 
   0   0   8       34.19       26.38      8.79 o 
   1   0   8      120.33       18.07      8.79 o 
   2   0   8      945.57      866.25     68.14 o 
   3   0   8      381.15      364.20     20.18 o 
   4   0   8       78.64      107.94     19.54 o 
   5   0   8     1476.77     1604.09     41.60 o 
   6   0   8        4.03        1.70      8.11 o 
   7   0   8      321.33      297.86     22.13 o 
   8   0   8       34.27       25.40     21.98 o 
   9   0   8       57.97       63.01     26.38 o 
  10   0   8       33.59       14.16     32.24 o 
  11   0   8        6.38       19.05     24.91 o 
 -11   1   8        9.67        3.62     17.03 o 
 -10   1   8        7.28       17.13     19.87 o 
  -9   1   8       10.58       13.06     14.63 o 
  -8   1   8      135.44      134.33     19.36 o 
  -7   1   8      431.74      403.15     28.02 o 
  -6   1   8       21.39       19.62      9.78 o 
  -5   1   8      809.10      812.23     31.72 o 
  -4   1   8        5.44        0.90      6.40 o 
  -3   1   8      492.33      518.89     33.26 o 
  -2   1   8      123.01      135.61     12.22 o 
  -1   1   8     1212.82     1442.31    121.88 o 
   0   1   8     1716.63     1593.11     81.57 o 
   1   1   8      444.94      413.53     25.73 o 
   2   1   8        8.22        5.02      3.83 o 
   3   1   8      659.19      630.83     47.06 o 
   4   1   8       15.14        5.55      5.23 o 
   5   1   8      437.28      571.13     35.05 o 
   6   1   8        1.07        2.89      6.03 o 
   7   1   8       68.27       86.91     13.36 o 
   8   1   8      337.66      386.99     26.31 o 
   9   1   8       92.31       80.64     25.38 o 
  10   1   8      118.87      156.39     33.11 o 
  11   1   8        5.24        7.17     21.76 o 
 -11   2   8        0.72        6.17     17.36 o 
 -10   2   8       51.72       34.30     18.93 o 
  -9   2   8        7.37        8.50     13.04 o 
  -8   2   8       23.77       61.53     16.64 o 
  -7   2   8      108.38      113.17     19.42 o 
  -6   2   8        7.41       12.34     11.42 o 
  -5   2   8       13.45       13.53      8.13 o 
  -4   2   8       39.77       31.42      8.24 o 
  -3   2   8     1523.17     1587.20    107.02 o 
  -2   2   8      676.86      681.76     26.27 o 
  -1   2   8       15.32        4.12      6.08 o 
   0   2   8     1280.46     1213.80     77.20 o 
   1   2   8      279.90      256.82     16.92 o 
   2   2   8      758.69      844.79     50.81 o 
   3   2   8      294.27      294.90     32.25 o 
   4   2   8      109.17       97.22      9.07 o 
   5   2   8       69.01       71.11      8.70 o 
   6   2   8       66.43       43.82     10.89 o 
   7   2   8        6.16        9.42      9.43 o 
   8   2   8      256.25      264.46     22.67 o 
   9   2   8       14.30        5.69     15.50 o 
  10   2   8        2.80       12.13     22.26 o 
 -10   3   8        4.05        9.47     19.57 o 
  -9   3   8        7.38       11.08     15.43 o 
  -8   3   8       92.15       77.15     17.86 o 
  -7   3   8       35.31       33.21     14.91 o 
  -6   3   8       50.90       43.49     14.40 o 
  -5   3   8       58.45      102.99     17.70 o 
  -4   3   8       80.94       86.27     11.40 o 
  -3   3   8       36.77       30.72      9.04 o 
  -2   3   8       32.30       29.42      8.81 o 
  -1   3   8       44.27       32.23      9.56 o 
   0   3   8      518.09      554.41     33.83 o 
   1   3   8      436.09      429.55     27.78 o 
   2   3   8       41.79       48.35      7.66 o 
   3   3   8       53.68       53.98      8.57 o 
   4   3   8       84.10       77.12      9.81 o 
   5   3   8      960.07      942.27     59.97 o 
   6   3   8       14.69       10.55      9.57 o 
   7   3   8       30.47       16.17     10.22 o 
   8   3   8        7.77       20.15     12.55 o 
   9   3   8       95.32      110.96     20.01 o 
  10   3   8        1.68       -5.13     15.10 o 
  -9   4   8       37.01       49.06     22.41 o 
  -8   4   8        0.52      -12.83     15.61 o 
  -7   4   8        3.65        4.84     12.88 o 
  -6   4   8       11.33       -0.67     14.25 o 
  -5   4   8       39.42       35.20     17.52 o 
  -4   4   8        4.86       -6.74     15.15 o 
  -3   4   8       93.81      103.93     12.14 o 
  -2   4   8      525.25      582.43     25.18 o 
  -1   4   8      197.12      214.55     22.07 o 
   0   4   8      354.75      402.02     34.26 o 
   1   4   8       15.82       22.62      9.31 o 
   2   4   8      110.61      103.32     12.38 o 
   3   4   8       12.71       14.28      8.15 o 
   4   4   8       19.94       13.52     10.53 o 
   5   4   8       18.93       23.46     11.47 o 
   6   4   8       14.22        1.29     12.91 o 
   7   4   8        4.42        2.86     10.72 o 
   8   4   8        0.18        6.84     11.58 o 
   9   4   8        5.93        9.44     13.51 o 
  -9   5   8        5.21        7.11     19.79 o 
  -8   5   8       18.40       27.77     23.18 o 
  -7   5   8        4.25       25.23     20.23 o 
  -6   5   8        3.46       17.25     19.33 o 
  -5   5   8        2.52        1.86     19.51 o 
  -4   5   8       21.07       26.63     17.57 o 
  -3   5   8       26.12       30.45     17.42 o 
  -2   5   8       97.24      133.13     15.02 o 
  -1   5   8        3.26       15.58     11.09 o 
   0   5   8       40.25       48.25     11.96 o 
   1   5   8       47.06       61.21     12.40 o 
   2   5   8        6.84       10.01      8.69 o 
   3   5   8        3.31        9.68     10.90 o 
   4   5   8       23.63       23.99     10.82 o 
   5   5   8       10.49      -12.15     12.42 o 
   6   5   8        5.86       11.75     13.44 o 
   7   5   8        0.91       -2.59     13.62 o 
   8   5   8        6.26        5.54     17.65 o 
   9   5   8        1.86       10.60     15.11 o 
  -8   6   8        5.46       -4.77     26.45 o 
  -7   6   8        0.01      -10.96     21.36 o 
  -6   6   8        1.37        1.80     24.75 o 
  -5   6   8        2.44       -3.25     24.69 o 
  -4   6   8        6.61       -3.37     18.04 o 
  -3   6   8        0.43       -4.03     19.71 o 
  -2   6   8        5.48        3.56     14.72 o 
  -1   6   8       29.10       31.54     11.95 o 
   0   6   8      109.72       90.01     16.07 o 
   1   6   8      148.14      126.23     20.56 o 
   2   6   8      101.08       74.91     20.23 o 
   3   6   8        2.62      -18.63     16.17 o 
   4   6   8       43.69       32.30     17.12 o 
   5   6   8       31.43       31.46     21.45 o 
   6   6   8        8.85       13.00     21.76 o 
   7   6   8        0.03       -2.90     21.58 o 
  -6   7   8       10.29       32.41     34.43 o 
  -5   7   8       19.35       37.69     27.43 o 
  -4   7   8        0.14      -10.80     29.41 o 
  -3   7   8       28.08       26.08     28.30 o 
  -2   7   8        0.52        3.07     19.40 o 
  -1   7   8        1.45       -2.63     14.51 o 
   0   7   8        4.52       10.58     15.29 o 
   1   7   8        1.24        0.12     13.68 o 
   2   7   8        4.21      -11.00     12.72 o 
   3   7   8        4.82       -9.20     13.95 o 
   4   7   8        0.23        6.20     21.77 o 
   5   7   8        7.12       29.67     20.64 o 
   6   7   8        4.99        7.98     20.88 o 
  -3   8   8        2.00        8.73     25.57 o 
  -2   8   8        1.93        3.70     22.59 o 
  -1   8   8        1.26      -15.63     24.42 o 
   0   8   8       20.70       26.90     23.65 o 
   1   8   8        2.36       16.12     31.26 o 
   2   8   8        6.49       10.24     17.80 o 
   3   8   8       25.80       13.73     24.67 o 
 -11   1   9        0.93       13.43     24.69 o 
 -10   1   9        1.03       20.05     19.68 o 
  -9   1   9       38.10       32.94     16.70 o 
  -8   1   9       49.93       36.57     13.78 o 
  -7   1   9       43.83       28.99     11.26 o 
  -6   1   9       58.59       54.38     11.37 o 
  -5   1   9      210.66      248.79     17.05 o 
  -4   1   9       73.52       80.21     10.10 o 
  -3   1   9      806.96      783.61     23.38 o 
  -2   1   9       62.18       57.87     22.42 o 
  -1   1   9      260.47      264.27     23.77 o 
   0   1   9     3060.73     2993.45    377.80 o 
   1   1   9      386.60      295.00     15.44 o 
   2   1   9      972.55      888.17     43.78 o 
   3   1   9       75.89       78.81     12.68 o 
   4   1   9       17.34       18.23      5.68 o 
   5   1   9       45.34       40.05      7.88 o 
   6   1   9        4.70        8.52      7.36 o 
   7   1   9       38.93       35.57     10.98 o 
   8   1   9        2.80        5.58     11.99 o 
   9   1   9        7.23       12.90     15.02 o 
  10   1   9       16.67        8.01     19.42 o 
  11   1   9        0.19        0.57     26.38 o 
 -10   2   9        1.19       14.73     14.73 o 
  -9   2   9       14.89        5.88     15.77 o 
  -8   2   9      222.33      192.13     24.43 o 
  -7   2   9      160.06      162.48     21.75 o 
  -6   2   9       20.28       24.61     13.17 o 
  -5   2   9       22.93       20.46      8.81 o 
  -4   2   9     1372.04     1617.58     60.63 o 
  -3   2   9       43.44       72.53     11.91 o 
  -2   2   9     1166.89     1214.51     83.27 o 
  -1   2   9      702.39      647.70     23.84 o 
   0   2   9      492.85      475.71     26.93 o 
   1   2   9       47.12       17.54      6.65 o 
   2   2   9     1907.06     2058.54     70.36 o 
   3   2   9      833.39      757.20     31.51 o 
   4   2   9      223.13      251.07     14.95 o 
   5   2   9       69.19       69.62      9.31 o 
   6   2   9       94.65       88.85     16.78 o 
   7   2   9      141.99      119.87     14.94 o 
   8   2   9       18.44       33.96     13.61 o 
   9   2   9        0.79       -2.51     14.15 o 
  10   2   9       11.37        9.99     18.13 o 
 -10   3   9        5.19        5.52     22.39 o 
  -9   3   9       30.91       17.75     25.22 o 
  -8   3   9       10.39       12.06     17.46 o 
  -7   3   9        6.24       12.76     12.96 o 
  -6   3   9      148.09      150.26     21.23 o 
  -5   3   9      536.30      613.51     35.47 o 
  -4   3   9      108.28      127.99     13.48 o 
  -3   3   9       84.05      102.36     12.26 o 
  -2   3   9      214.31      198.95     13.90 o 
  -1   3   9     1769.55     1950.61    141.19 o 
   0   3   9     2195.48     2483.64    141.50 o 
   1   3   9      307.45      365.27     35.46 o 
   2   3   9       89.68       88.45      9.71 o 
   3   3   9       80.48       72.79     12.83 o 
   4   3   9       19.21       16.13      7.12 o 
   5   3   9       29.09       22.72      9.38 o 
   6   3   9       32.13       23.57      9.88 o 
   7   3   9       42.45       44.90     12.57 o 
   8   3   9        5.81        1.52     11.57 o 
   9   3   9       12.56        9.96     13.80 o 
  10   3   9        0.83       12.80     18.68 o 
  -9   4   9        8.17       22.14     19.73 o 
  -8   4   9        4.90        2.43     19.53 o 
  -7   4   9        0.98        1.36     16.52 o 
  -6   4   9       20.47       19.15     17.63 o 
  -5   4   9        2.74      -15.76     11.33 o 
  -4   4   9        1.42        4.13     16.05 o 
  -3   4   9        9.91        9.71      8.91 o 
  -2   4   9       63.19       30.60      9.10 o 
  -1   4   9       75.16       57.65     12.58 o 
   0   4   9      121.35      134.27     14.75 o 
   1   4   9        4.30       12.92      7.87 o 
   2   4   9      269.24      288.79     35.85 o 
   3   4   9      191.82      206.95     26.30 o 
   4   4   9        7.49       17.41     11.37 o 
   5   4   9       20.95        2.43     10.92 o 
   6   4   9       20.10       25.75     11.31 o 
   7   4   9       16.83       13.88     12.85 o 
   8   4   9       89.65       85.67     17.38 o 
   9   4   9       36.81       55.72     15.77 o 
  -9   5   9        3.95       11.16     31.29 o 
  -8   5   9        4.92      -15.15     20.03 o 
  -7   5   9        9.30       16.34     18.61 o 
  -6   5   9        1.71       27.02     23.11 o 
  -5   5   9        7.72       14.01     23.64 o 
  -4   5   9        9.72        3.42     15.20 o 
  -3   5   9      111.38       88.71     27.33 o 
  -2   5   9      256.91      272.75     22.78 o 
  -1   5   9      134.19      149.87     24.54 o 
   0   5   9        8.35        2.34     10.29 o 
   1   5   9      241.69      226.35     28.70 o 
   2   5   9       29.31       29.88     10.26 o 
   3   5   9      201.53      240.73     29.57 o 
   4   5   9       25.05       33.25     12.99 o 
   5   5   9        3.10       -7.66     11.15 o 
   6   5   9       31.53       49.96     15.45 o 
   7   5   9       13.44       -0.02     13.23 o 
   8   5   9        5.30       24.78     17.03 o 
  -7   6   9        7.58       24.07     32.38 o 
  -6   6   9        9.41       19.84     26.52 o 
  -5   6   9       22.45       21.30     20.03 o 
  -4   6   9       28.33       34.17     20.30 o 
  -3   6   9        1.10        7.53     19.87 o 
  -2   6   9       15.46       30.52     15.80 o 
  -1   6   9       15.78        7.97      9.70 o 
   0   6   9      312.06      308.66     58.38 o 
   1   6   9        2.53       13.95     12.86 o 
   2   6   9      169.79      138.19     46.16 o 
   3   6   9        3.49       16.95     13.68 o 
   4   6   9        1.44       -3.38     16.06 o 
   5   6   9       22.05       12.71     18.86 o 
   6   6   9        0.63       26.10     23.13 o 
   7   6   9        0.47       -3.78     17.76 o 
  -6   7   9        1.61        3.17     33.16 o 
  -5   7   9       16.31       26.23     27.79 o 
  -4   7   9        1.70        5.40     24.11 o 
  -3   7   9        0.90       19.73     28.66 o 
  -2   7   9        2.82       -3.11     20.85 o 
  -1   7   9        9.46       14.77     17.53 o 
   0   7   9        1.69        4.01     13.55 o 
   1   7   9       10.02        0.20     14.78 o 
   2   7   9        0.47      -18.59     14.42 o 
   3   7   9       17.47       19.93     21.37 o 
   4   7   9        7.59       26.38     17.71 o 
   5   7   9        0.89       10.32     18.89 o 
   6   7   9       15.87       22.02     20.95 o 
  -3   8   9        1.01       17.78     28.27 o 
  -2   8   9        6.67       35.81     27.01 o 
  -1   8   9       15.06        0.98     38.10 o 
   0   8   9        0.79       -2.58     19.59 o 
   1   8   9        9.53       67.40     44.45 o 
   2   8   9       28.14       48.27     22.28 o 
   3   8   9        7.46       27.70     22.44 o 
 -11   0  10        3.47        3.91     32.24 o 
 -10   0  10      127.40      124.06     41.03 o 
  -9   0  10       48.33       19.54     21.98 o 
  -8   0  10       54.61       45.34     19.95 o 
  -7   0  10       33.67       22.13     16.19 o 
  -6   0  10        2.35       -8.61      8.86 o 
  -5   0  10      363.38      377.08     49.82 o 
  -4   0  10     2932.49     3376.61    173.39 o 
  -3   0  10      897.58      815.81     32.81 o 
  -2   0  10     1644.66     1742.54     44.12 o 
  -1   0  10      166.17       97.11     10.55 o 
   0   0  10        0.32       -6.35      9.28 o 
   1   0  10     1738.38     1896.09     64.96 o 
   2   0  10      568.30      440.84     21.14 o 
   3   0  10     2138.93     2193.95     51.53 o 
   4   0  10     2479.71     2731.14     62.51 o 
   5   0  10       35.21       33.17     12.46 o 
   6   0  10       32.62       25.07     12.42 o 
   7   0  10        7.21       -0.29     10.57 o 
   8   0  10      177.91      152.88     36.14 o 
   9   0  10       12.24       30.77     21.49 o 
  10   0  10       38.58       85.48     34.68 o 
  11   0  10       15.44       22.96     35.66 o 
 -11   1  10       12.28       17.70     21.81 o 
 -10   1  10        3.78       13.90     18.15 o 
  -9   1  10       11.22       20.19     14.79 o 
  -8   1  10      167.73      135.87     20.15 o 
  -7   1  10      158.58      144.07     20.30 o 
  -6   1  10       20.87       21.44     10.17 o 
  -5   1  10     1067.93     1092.73     56.44 o 
  -4   1  10      125.40      141.56     12.59 o 
  -3   1  10      242.15      212.58     12.81 o 
  -2   1  10      201.22      184.76     12.06 o 
  -1   1  10      167.98      176.03     37.42 o 
   0   1  10      737.40      720.90     29.87 o 
   1   1  10     1138.89      934.45     20.93 o 
   2   1  10      108.21       87.25      7.37 o 
   3   1  10      103.99       91.06      8.02 o 
   4   1  10      269.81      267.78     13.43 o 
   5   1  10      786.55      992.49     55.10 o 
   6   1  10       20.01       17.13      7.50 o 
   7   1  10       54.83       50.39     12.15 o 
   8   1  10       75.93       92.03     16.31 o 
   9   1  10       91.77       68.20     22.22 o 
  10   1  10       48.13       63.71     24.34 o 
 -10   2  10       24.05       35.96     20.47 o 
  -9   2  10       46.71       44.85     18.57 o 
  -8   2  10       52.41       66.31     19.11 o 
  -7   2  10      121.99      115.77     18.37 o 
  -6   2  10        6.17        1.22     11.36 o 
  -5   2  10       17.22       13.81      8.61 o 
  -4   2  10      120.26      149.24     19.59 o 
  -3   2  10     1351.45     1480.59     55.67 o 
  -2   2  10      390.03      454.29     30.96 o 
  -1   2  10      287.84      291.68     22.22 o 
   0   2  10        7.48       12.35      7.48 o 
   1   2  10      260.80      272.79     22.84 o 
   2   2  10       25.63       26.08      6.48 o 
   3   2  10      278.75      302.99     15.11 o 
   4   2  10        8.29       10.92      5.76 o 
   5   2  10      263.18      249.46     14.89 o 
   6   2  10      106.35       95.54     12.71 o 
   7   2  10      147.37      125.59     16.34 o 
   8   2  10        8.34        2.12     11.94 o 
   9   2  10       18.30       29.28     16.45 o 
  10   2  10        5.17       10.02     20.77 o 
 -10   3  10        1.90        4.45     17.10 o 
  -9   3  10        4.50       18.85     18.23 o 
  -8   3  10       13.74       15.06     17.10 o 
  -7   3  10       60.01       46.94     17.01 o 
  -6   3  10       81.54      111.52     20.76 o 
  -5   3  10      188.92      193.79     22.07 o 
  -4   3  10      121.61      138.50     14.95 o 
  -3   3  10      108.38      105.98     12.38 o 
  -2   3  10       41.86       30.38      7.85 o 
  -1   3  10      245.24      270.09     19.00 o 
   0   3  10     1022.41     1271.16     60.56 o 
   1   3  10      751.08      948.05     89.67 o 
   2   3  10      102.52      115.06     10.98 o 
   3   3  10        7.44        7.33      6.22 o 
   4   3  10      421.31      453.35     29.73 o 
   5   3  10      210.12      203.64     20.81 o 
   6   3  10        5.14        7.03      9.41 o 
   7   3  10      188.13      209.67     20.81 o 
   8   3  10       84.03      105.12     16.21 o 
   9   3  10       45.24       58.24     15.99 o 
  10   3  10       17.17       33.49     18.46 o 
  -9   4  10        1.62       18.20     22.52 o 
  -8   4  10        8.46       21.67     18.87 o 
  -7   4  10        4.46       -3.85     16.94 o 
  -6   4  10       81.76       77.03     19.81 o 
  -5   4  10        8.90        4.77     14.84 o 
  -4   4  10       90.02       80.43     21.40 o 
  -3   4  10      266.73      262.38     17.41 o 
  -2   4  10      107.17       93.35     12.63 o 
  -1   4  10      514.56      553.51     42.68 o 
   0   4  10        8.40        3.07      7.35 o 
   1   4  10      142.87      175.34     14.38 o 
   2   4  10      108.89      114.86     12.40 o 
   3   4  10       68.24       71.37     10.62 o 
   4   4  10       10.92       11.02     15.15 o 
   5   4  10       41.54       31.54     11.17 o 
   6   4  10        5.85        6.42     10.78 o 
   7   4  10       73.40       49.01     13.48 o 
   8   4  10      126.15      130.70     19.32 o 
   9   4  10       18.08       26.75     15.53 o 
  -8   5  10        5.48       32.45     30.51 o 
  -7   5  10        0.40      -13.72     20.06 o 
  -6   5  10        7.84        5.72     20.18 o 
  -5   5  10       49.85       24.47     20.96 o 
  -4   5  10       64.71       54.76     22.88 o 
  -3   5  10       14.94        8.95     22.07 o 
  -2   5  10       67.39       80.68     13.04 o 
  -1   5  10       18.26       10.76     10.47 o 
   0   5  10       14.46       10.40     11.68 o 
   1   5  10      159.29      190.47     25.32 o 
   2   5  10        8.73        1.41      9.40 o 
   3   5  10       46.50       66.98     18.61 o 
   4   5  10       44.20       26.63     18.15 o 
   5   5  10       12.94        9.66     16.13 o 
   6   5  10       18.12       23.75     18.61 o 
   7   5  10        3.23       -2.63     17.87 o 
   8   5  10        0.31       29.86     17.66 o 
  -7   6  10       12.62       17.66     27.17 o 
  -6   6  10       14.55        8.68     21.68 o 
  -5   6  10       19.23       19.39     22.94 o 
  -4   6  10       28.15       25.15     24.46 o 
  -3   6  10       18.87       30.26     23.43 o 
  -2   6  10       25.89       21.96     15.44 o 
  -1   6  10        9.46        7.54     10.54 o 
   0   6  10      202.52      184.79     21.07 o 
   1   6  10       57.68       58.27     16.00 o 
   2   6  10       38.42       42.50     15.81 o 
   3   6  10      107.82      139.61     25.64 o 
   4   6  10        3.48        1.88     14.14 o 
   5   6  10        9.82       20.98     26.62 o 
   6   6  10        3.56       -1.84     15.08 o 
   7   6  10        0.94       18.07     18.22 o 
  -6   7  10        9.52       -6.44     27.98 o 
  -5   7  10       23.81        3.56     24.21 o 
  -4   7  10        6.78       21.78     25.23 o 
  -3   7  10        0.20       -4.46     21.94 o 
  -2   7  10        3.90       30.77     36.63 o 
  -1   7  10        0.80        3.38     16.76 o 
   0   7  10        9.25        2.60     14.46 o 
   1   7  10        0.17        4.65     11.82 o 
   2   7  10        0.27       -9.57     13.47 o 
   3   7  10        2.13        3.31     16.88 o 
   4   7  10       57.08       72.57     20.74 o 
   5   7  10        7.66       10.00     21.53 o 
  -3   8  10        0.04       29.96     33.99 o 
  -2   8  10        2.94       22.86     31.38 o 
  -1   8  10        8.32       24.91     38.10 o 
   0   8  10        1.15       19.92     23.22 o 
   1   8  10       26.09       44.45     42.49 o 
   2   8  10        9.61        4.46     20.48 o 
 -10   1  11        3.63       -1.41     16.44 o 
  -9   1  11        7.29        8.78     13.22 o 
  -8   1  11        7.10       18.07     13.97 o 
  -7   1  11       25.41       35.91     14.70 o 
  -6   1  11       16.11       17.94      8.25 o 
  -5   1  11      417.47      417.64     21.75 o 
  -4   1  11       13.40       18.22      7.69 o 
  -3   1  11      566.66      543.77     20.34 o 
  -2   1  11        3.11        0.10      4.68 o 
  -1   1  11      217.97      180.32     11.17 o 
   0   1  11      181.20      189.90     17.09 o 
   1   1  11      233.05      247.05     12.65 o 
   2   1  11       24.13       23.41      5.53 o 
   3   1  11       62.66       44.00      6.63 o 
   4   1  11      240.70      291.88     20.05 o 
   5   1  11      191.09      198.92     13.31 o 
   6   1  11       20.29       17.89      7.65 o 
   7   1  11        7.59       -4.87     10.13 o 
   8   1  11        1.86       -8.96     11.77 o 
   9   1  11        3.83       12.91     17.62 o 
  10   1  11        1.94       31.02     24.61 o 
 -10   2  11       32.10       35.45     18.12 o 
  -9   2  11        3.54        9.22     16.27 o 
  -8   2  11      134.05      145.96     27.61 o 
  -7   2  11        9.75        7.83     12.99 o 
  -6   2  11       11.18        7.77     10.02 o 
  -5   2  11       25.68       21.96      9.22 o 
  -4   2  11       25.70       32.97      9.58 o 
  -3   2  11      225.89      265.94     28.41 o 
  -2   2  11      317.18      374.74     21.96 o 
  -1   2  11      497.47      522.34     37.61 o 
   0   2  11        1.42        0.93      6.51 o 
   1   2  11       26.30        3.01      7.04 o 
   2   2  11      297.52      314.53     14.11 o 
   3   2  11      384.16      426.33     24.89 o 
   4   2  11      154.38      158.21     14.85 o 
   5   2  11      459.34      486.36     25.88 o 
   6   2  11       13.88       13.97      9.63 o 
   7   2  11       25.78       31.23     11.81 o 
   8   2  11       18.43       15.17     12.12 o 
   9   2  11        2.64       -2.99     12.99 o 
  10   2  11        7.64       25.47     25.37 o 
 -10   3  11        1.58       15.29     21.09 o 
  -9   3  11       47.14       32.00     19.42 o 
  -8   3  11        1.00       -0.51     12.48 o 
  -7   3  11       47.66       51.19     16.55 o 
  -6   3  11       11.04       17.99     12.99 o 
  -5   3  11       19.08       13.99     14.37 o 
  -4   3  11       57.45       62.29     11.07 o 
  -3   3  11       12.96       14.39     11.56 o 
  -2   3  11      264.98      284.60     21.95 o 
  -1   3  11       65.54       77.73     20.05 o 
   0   3  11        2.08        1.39      5.26 o 
   1   3  11      407.62      441.08     25.73 o 
   2   3  11       46.84       52.87      8.14 o 
   3   3  11      241.30      227.69     15.06 o 
   4   3  11      103.43       88.01     10.90 o 
   5   3  11       18.71       12.70     10.20 o 
   6   3  11      102.21       90.12     14.02 o 
   7   3  11       55.80       30.78     11.69 o 
   8   3  11       19.30        8.71     12.34 o 
   9   3  11        3.84       13.32     12.88 o 
  10   3  11        8.71        1.46     16.27 o 
  -9   4  11        4.94        9.35     22.41 o 
  -8   4  11       15.14        8.30     23.49 o 
  -7   4  11       96.13       92.03     20.43 o 
  -6   4  11       59.91       53.99     20.84 o 
  -5   4  11       38.42       36.63     16.44 o 
  -4   4  11       89.41       78.33     20.86 o 
  -3   4  11       73.48       81.24     16.47 o 
  -2   4  11       23.12       28.60      9.19 o 
  -1   4  11       28.13       27.20      9.93 o 
   0   4  11      187.55      197.03     21.00 o 
   1   4  11       61.31       78.78     13.55 o 
   2   4  11       78.91       71.58     10.85 o 
   3   4  11        5.51        7.74      8.17 o 
   4   4  11      109.95      107.96     17.50 o 
   5   4  11       94.70       77.18     14.27 o 
   6   4  11       98.76       99.77     17.00 o 
   7   4  11       20.40       22.33     15.27 o 
   8   4  11       30.16       37.21     14.36 o 
   9   4  11        0.44        9.28     13.70 o 
  -8   5  11       11.38       21.66     26.11 o 
  -7   5  11        4.49       -9.36     23.22 o 
  -6   5  11        5.28       19.38     27.10 o 
  -5   5  11       80.89       72.90     29.49 o 
  -4   5  11        0.70       -1.56     17.66 o 
  -3   5  11      111.81       92.57     23.45 o 
  -2   5  11        6.40       -1.89      9.13 o 
  -1   5  11       50.14       39.83     13.35 o 
   0   5  11       30.15       30.51     13.42 o 
   1   5  11        5.39       22.59     11.74 o 
   2   5  11       47.09       36.54     13.18 o 
   3   5  11       19.54       21.58     13.15 o 
   4   5  11       12.97       20.76     16.23 o 
   5   5  11       99.87       81.22     20.56 o 
   6   5  11       63.60       55.86     19.30 o 
   7   5  11       11.60       -2.10     28.57 o 
   8   5  11       26.75        4.16     17.72 o 
  -7   6  11        0.75       11.42     23.61 o 
  -6   6  11       47.64       49.12     31.91 o 
  -5   6  11       14.47       12.34     20.42 o 
  -4   6  11       32.47       73.79     27.62 o 
  -3   6  11        7.41        2.57     16.31 o 
  -2   6  11       24.72       26.11     16.19 o 
  -1   6  11        0.49       12.39     10.94 o 
   0   6  11      137.34      137.64     19.66 o 
   1   6  11        0.12        6.15     11.29 o 
   2   6  11       16.12       14.23     15.79 o 
   3   6  11      114.12      106.22     42.74 o 
   4   6  11       12.56      -15.86     14.84 o 
   5   6  11        4.11       10.82     19.59 o 
   6   6  11        5.96       18.94     17.12 o 
   7   6  11       12.79       28.09     21.80 o 
  -5   7  11        1.48       16.19     25.54 o 
  -4   7  11        4.01        9.80     25.00 o 
  -3   7  11        4.56       -1.28     23.51 o 
  -2   7  11        4.08       68.97     85.23 o 
  -1   7  11        1.36       15.72     17.04 o 
   0   7  11        1.11        2.33     14.18 o 
   1   7  11        0.08        9.28     15.73 o 
   2   7  11       24.14       13.70     17.01 o 
   3   7  11        1.21       -6.00     16.26 o 
   4   7  11        2.91       20.98     19.15 o 
   5   7  11       13.91       43.76     24.30 o 
  -2   8  11        9.48       -3.51     29.46 o 
  -1   8  11        9.69       22.47     37.61 o 
   0   8  11        2.40        7.77     19.54 o 
   1   8  11       30.19       39.07     33.21 o 
   2   8  11       22.58       13.32     21.49 o 
 -10   0  12       75.95       48.35     30.28 o 
  -9   0  12       16.61       14.65     20.03 o 
  -8   0  12      107.43      100.46     43.96 o 
  -7   0  12       17.51       -0.81     10.75 o 
  -6   0  12        2.21        4.94     13.71 o 
  -5   0  12       27.56       31.51     15.14 o 
  -4   0  12      411.32      363.20     52.99 o 
  -3   0  12      878.90      822.56     57.63 o 
  -2   0  12     4674.28     4524.86    399.54 o 
  -1   0  12       20.18       25.93      9.77 o 
   0   0  12       85.78      119.18     19.05 o 
   1   0  12       36.76       37.12     13.19 o 
   2   0  12     2998.36     2334.92     54.10 o 
   3   0  12     2171.21     1957.65    203.68 o 
   4   0  12      132.16      149.53     16.73 o 
   5   0  12      195.35      149.67     32.97 o 
   6   0  12        4.09       -0.49     11.74 o 
   7   0  12       10.23       10.66     14.40 o 
   8   0  12      100.56      173.39     38.10 o 
   9   0  12        0.83      -31.75     24.42 o 
  10   0  12        6.06      -28.33     30.77 o 
 -10   1  12        1.73       -2.01     17.26 o 
  -9   1  12       41.77       14.81     13.19 o 
  -8   1  12      135.68      128.09     19.84 o 
  -7   1  12       36.19       31.36     10.84 o 
  -6   1  12        0.91       -1.85      8.12 o 
  -5   1  12      793.12      833.35     42.44 o 
  -4   1  12       22.38       29.48      7.62 o 
  -3   1  12       85.61       70.52      8.98 o 
  -2   1  12       10.86       12.54      5.73 o 
  -1   1  12     2254.28     2629.54    126.28 o 
   0   1  12       37.07       65.36     47.62 o 
   1   1  12      758.65      563.90     28.42 o 
   2   1  12        1.27        3.13      5.71 o 
   3   1  12       25.09       20.62      5.30 o 
   4   1  12        6.34       12.70      5.85 o 
   5   1  12      676.62      717.98     23.64 o 
   6   1  12        4.06       -6.49      6.21 o 
   7   1  12        3.59       -1.78      9.02 o 
   8   1  12       91.93      101.67     15.69 o 
   9   1  12       47.62       50.00     20.54 o 
  10   1  12       14.07       14.04     17.18 o 
 -10   2  12        4.50        6.28     19.58 o 
  -9   2  12       15.38       18.14     17.75 o 
  -8   2  12       92.06       96.82     21.33 o 
  -7   2  12        0.60        3.84     11.64 o 
  -6   2  12       86.17       73.72     16.09 o 
  -5   2  12        7.86        6.57      7.98 o 
  -4   2  12      872.18      907.96     45.25 o 
  -3   2  12       39.88       41.11      8.40 o 
  -2   2  12      568.28      776.49     57.63 o 
  -1   2  12      410.07      405.49     38.78 o 
   0   2  12       25.89       28.03     11.72 o 
   1   2  12      763.86      789.78     36.73 o 
   2   2  12      545.13      548.02     42.14 o 
   3   2  12      131.62      143.73     11.43 o 
   4   2  12      160.69      170.49     20.96 o 
   5   2  12       19.40       27.75      7.40 o 
   6   2  12        6.66        3.32      7.79 o 
   7   2  12        4.06       12.46     10.82 o 
   8   2  12       10.01       18.43     10.93 o 
   9   2  12       14.64       21.55     15.69 o 
  10   2  12        0.84       -3.29     18.86 o 
 -10   3  12        0.70       13.48     20.26 o 
  -9   3  12        7.05        7.93     18.48 o 
  -8   3  12        9.76       -5.33     17.10 o 
  -7   3  12       55.89       53.70     19.79 o 
  -6   3  12      116.77       96.78     19.52 o 
  -5   3  12       63.72       49.41     15.89 o 
  -4   3  12       29.78       26.55     10.86 o 
  -3   3  12       13.23       10.66      7.96 o 
  -2   3  12      326.34      298.67     22.94 o 
  -1   3  12       24.44       28.40      9.42 o 
   0   3  12      581.74      682.53     35.16 o 
   1   3  12      152.63      189.13     12.06 o 
   2   3  12       90.91       88.65      9.71 o 
   3   3  12       62.14       68.25     10.08 o 
   4   3  12       56.98       69.42     10.13 o 
   5   3  12        6.11        7.13      9.76 o 
   6   3  12      219.76      225.03     20.26 o 
   7   3  12       24.91       17.41     11.30 o 
   8   3  12       16.38       21.37     14.21 o 
   9   3  12       19.69       24.73     13.64 o 
  10   3  12        4.45       35.01     23.82 o 
  -9   4  12        8.83      -20.37     23.11 o 
  -8   4  12        0.73       -7.60     20.06 o 
  -7   4  12        1.03       -3.74     19.90 o 
  -6   4  12        7.55        6.70     20.48 o 
  -5   4  12       53.36       46.80     19.54 o 
  -4   4  12      350.70      321.94     36.83 o 
  -3   4  12       43.32       48.58     13.67 o 
  -2   4  12        0.22        2.26      7.70 o 
  -1   4  12      202.52      236.97     20.85 o 
   0   4  12       47.17       40.65     12.44 o 
   1   4  12       16.47       20.23      9.64 o 
   2   4  12        0.63       -2.78      9.49 o 
   3   4  12        2.20        0.76     10.63 o 
   4   4  12       20.99       15.85     12.79 o 
   5   4  12       18.27       22.35     15.45 o 
   6   4  12       22.06       10.39     22.22 o 
   7   4  12       19.65       13.51     21.49 o 
   8   4  12        5.88        8.46     20.99 o 
   9   4  12        3.85       -6.89     16.74 o 
  -8   5  12        8.16      -26.69     23.34 o 
  -7   5  12        0.69        3.50     24.84 o 
  -6   5  12       45.01       48.95     26.39 o 
  -5   5  12       66.01       64.30     24.55 o 
  -4   5  12       10.79        8.21     17.53 o 
  -3   5  12        4.20       -6.65     14.31 o 
  -2   5  12       70.63       83.10     13.84 o 
  -1   5  12        2.69       -2.87     13.16 o 
   0   5  12      196.13      215.96     22.08 o 
   1   5  12        2.52        8.50     11.02 o 
   2   5  12        3.60       -1.47     11.16 o 
   3   5  12       40.67       37.74     15.14 o 
   4   5  12       35.65       36.50     37.85 o 
   5   5  12       15.46       22.68     15.24 o 
   6   5  12       26.97       23.86     17.08 o 
   7   5  12       12.74       21.54     17.72 o 
   8   5  12        3.92       -3.46     18.27 o 
  -7   6  12        0.46        6.82     32.64 o 
  -6   6  12       88.35      104.97     34.52 o 
  -5   6  12        9.91        4.94     22.85 o 
  -4   6  12        0.32       -1.03     19.05 o 
  -3   6  12        0.74        0.60     18.91 o 
  -2   6  12       10.86       11.33     14.93 o 
  -1   6  12      123.35      135.72     17.22 o 
   0   6  12        0.39       -9.22     12.98 o 
   1   6  12        6.29       17.72     16.05 o 
   2   6  12       48.47       69.71     37.61 o 
   3   6  12        0.64        6.97     16.88 o 
   4   6  12        2.81        9.68     16.12 o 
   5   6  12        6.25       -5.98     16.75 o 
   6   6  12        5.44       17.17     17.77 o 
   7   6  12        6.29       12.46     19.98 o 
  -5   7  12        9.02       -9.40     21.90 o 
  -4   7  12        0.91       14.87     29.61 o 
  -3   7  12       35.27       53.19     23.96 o 
  -2   7  12        4.04        1.92     22.11 o 
  -1   7  12       13.80       33.03     17.66 o 
   0   7  12       10.59       -0.86     13.37 o 
   1   7  12       14.39       19.88     23.69 o 
   2   7  12       12.24       38.79     20.40 o 
   3   7  12       64.58       76.93     25.56 o 
   4   7  12        0.48       10.66     22.19 o 
   5   7  12        3.59       13.73     24.30 o 
  -2   8  12        0.30       15.06     25.68 o 
  -1   8  12        0.96       13.19     36.14 o 
   0   8  12       14.78       25.04     21.84 o 
   1   8  12        0.07        1.95     39.56 o 
 -10   1  13        2.44       -3.27     19.46 o 
  -9   1  13        2.93       14.03     17.76 o 
  -8   1  13        5.03       14.43     12.96 o 
  -7   1  13       29.51       23.68     12.75 o 
  -6   1  13        4.54       -0.37      9.93 o 
  -5   1  13        0.24       12.67      9.47 o 
  -4   1  13        5.38        6.42      7.53 o 
  -3   1  13      194.58      186.64     19.90 o 
  -2   1  13       64.82       55.52      9.02 o 
  -1   1  13       57.09       61.52      6.95 o 
   0   1  13     5170.49     5551.66    106.98 o 
   1   1  13      440.91      470.62     41.76 o 
   2   1  13      287.38      264.91     14.91 o 
   3   1  13      788.69      704.59     22.51 o 
   4   1  13       92.87       73.15      8.10 o 
   5   1  13        0.44        0.93      5.96 o 
   6   1  13       34.24       41.20      9.34 o 
   7   1  13       10.56       21.46      8.83 o 
   8   1  13        0.26       16.18     11.89 o 
   9   1  13        2.07       13.20     19.60 o 
  10   1  13        0.39       16.83     22.38 o 
 -10   2  13       17.02       25.31     16.98 o 
  -9   2  13        9.08       10.30     14.56 o 
  -8   2  13       23.71       20.89     15.63 o 
  -7   2  13        6.91        1.21     13.93 o 
  -6   2  13       95.99      112.19     17.86 o 
  -5   2  13       32.41       42.24     10.91 o 
  -4   2  13        9.38       23.40      9.23 o 
  -3   2  13      244.72      266.74     22.86 o 
  -2   2  13       40.12       36.55      9.52 o 
  -1   2  13      666.05      753.45     32.19 o 
   0   2  13      165.64      144.42     18.82 o 
   1   2  13       39.66       17.54      5.28 o 
   2   2  13      444.11      463.69     19.60 o 
   3   2  13      279.91      303.70     19.14 o 
   4   2  13       81.83       73.20     10.46 o 
   5   2  13       74.90       85.36     13.18 o 
   6   2  13        6.95        5.67      8.69 o 
   7   2  13       36.32       33.04     12.11 o 
   8   2  13       24.10       28.95     13.98 o 
   9   2  13       26.92       20.35     17.77 o 
  10   2  13        1.83       -5.20     16.89 o 
 -10   3  13        0.95        8.02     30.62 o 
  -9   3  13        7.25        1.92     24.40 o 
  -8   3  13       11.30       14.11     16.89 o 
  -7   3  13        7.83       -4.53     13.51 o 
  -6   3  13        2.53       12.85     16.16 o 
  -5   3  13      127.01      108.74     27.70 o 
  -4   3  13      173.46      189.31     19.02 o 
  -3   3  13       28.26       22.94      9.01 o 
  -2   3  13      177.77      176.51     18.58 o 
  -1   3  13       19.08       17.63      8.99 o 
   0   3  13       36.09       56.15     12.18 o 
   1   3  13      130.12      114.19     17.98 o 
   2   3  13        9.27        9.50      8.39 o 
   3   3  13        4.83        1.90      7.12 o 
   4   3  13       11.93        8.32      8.54 o 
   5   3  13      140.88      128.56     16.14 o 
   6   3  13       35.25       33.42     10.73 o 
   7   3  13       92.23       73.81     15.45 o 
   8   3  13       14.04       17.93     11.60 o 
   9   3  13       16.76       23.46     13.92 o 
  -9   4  13        3.64      -11.25     22.52 o 
  -8   4  13      125.31      120.26     33.24 o 
  -7   4  13       83.26      129.51     32.50 o 
  -6   4  13      129.98      175.84     33.39 o 
  -5   4  13       59.15       70.34     25.21 o 
  -4   4  13       30.62       34.03     20.50 o 
  -3   4  13       41.90       41.31     14.62 o 
  -2   4  13       11.64        9.86      8.41 o 
  -1   4  13       61.80       59.17     12.98 o 
   0   4  13        8.43        8.56      9.64 o 
   1   4  13      126.78      123.46     23.69 o 
   2   4  13       37.49       23.89     11.75 o 
   3   4  13      318.04      301.94     39.85 o 
   4   4  13       13.38       14.35     12.54 o 
   5   4  13      204.22      188.64     27.26 o 
   6   4  13       81.69      103.43     25.15 o 
   7   4  13       12.16       39.13     22.87 o 
   8   4  13        8.49       18.83     18.78 o 
   9   4  13        0.19       10.59     17.79 o 
  -8   5  13        0.48        4.84     25.16 o 
  -7   5  13        6.08       -2.61     23.39 o 
  -6   5  13       49.22       65.84     26.64 o 
  -5   5  13       98.55       89.54     26.39 o 
  -4   5  13      125.93      128.39     30.37 o 
  -3   5  13        1.12        2.30     17.62 o 
  -2   5  13        8.01       17.43     11.22 o 
  -1   5  13       47.67       29.66     11.61 o 
   0   5  13       15.38       20.81     13.10 o 
   1   5  13       10.52        7.99      9.71 o 
   2   5  13       32.39       38.39     14.23 o 
   3   5  13        8.80        5.86     14.51 o 
   4   5  13      258.99      297.78     60.32 o 
   5   5  13        6.41        6.78     16.33 o 
   6   5  13      103.16      141.22     33.70 o 
   7   5  13       41.31       63.93     23.45 o 
   8   5  13        0.15       -8.55     21.71 o 
  -7   6  13        2.78       13.87     25.04 o 
  -6   6  13       18.25       16.65     28.59 o 
  -5   6  13        6.59       -1.88     23.44 o 
  -4   6  13       18.50       29.38     24.92 o 
  -3   6  13       18.77       13.74     20.17 o 
  -2   6  13       32.83       54.87     18.61 o 
  -1   6  13       24.79       23.03     12.09 o 
   0   6  13        0.05       -9.52     13.19 o 
   1   6  13        3.00       -3.43     10.72 o 
   2   6  13        8.61        5.01     15.96 o 
   3   6  13       13.23       29.72     17.08 o 
   4   6  13       20.80       16.24     15.18 o 
   5   6  13        0.55        9.19     16.88 o 
   6   6  13       11.04       17.19     23.35 o 
   7   6  13        2.22      261.32    264.97 o 
  -5   7  13        2.21       24.25     31.08 o 
  -4   7  13        1.84      -10.80     22.99 o 
  -3   7  13       10.52       23.40     26.87 o 
  -2   7  13        0.84       11.70     24.17 o 
  -1   7  13        0.66       12.08     16.59 o 
   0   7  13        0.18       -3.35     15.52 o 
   1   7  13        6.89        6.50     21.49 o 
   2   7  13       11.93        2.04     13.14 o 
   3   7  13        7.75        9.12     17.95 o 
   4   7  13       14.13       19.93     32.48 o 
   5   7  13        0.46       13.12     24.40 o 
  -1   8  13        7.05       23.93     26.38 o 
   0   8  13       52.22       77.10     29.57 o 
 -10   0  14        8.24       -1.95     26.86 o 
  -9   0  14       23.85       48.35     25.89 o 
  -8   0  14        0.37       -4.27     16.70 o 
  -7   0  14        1.00      -14.78     11.97 o 
  -6   0  14       30.36        7.07     14.72 o 
  -5   0  14        7.61        5.76     13.00 o 
  -4   0  14      384.81      375.92     26.39 o 
  -3   0  14      347.36      329.59     23.19 o 
  -2   0  14     1004.50     1106.32     38.58 o 
  -1   0  14      801.08      713.68     30.15 o 
   0   0  14        1.62        9.77     10.26 o 
   1   0  14      132.28      123.08     21.00 o 
   2   0  14     1142.48     1116.56     60.08 o 
   3   0  14      270.49      219.68     19.40 o 
   4   0  14      169.24      170.22     17.96 o 
   5   0  14       71.56       88.21     16.36 o 
   6   0  14      111.89       87.24     18.48 o 
   7   0  14        1.94        3.58     15.87 o 
   8   0  14        6.33       10.75     26.38 o 
   9   0  14        7.92        0.98     29.31 o 
  10   0  14        3.59       14.16     35.17 o 
 -10   1  14        0.53        9.20     21.00 o 
  -9   1  14       61.54       55.25     16.18 o 
  -8   1  14       54.34       59.10     16.10 o 
  -7   1  14        1.78       -3.99      9.96 o 
  -6   1  14       89.52       70.75     12.21 o 
  -5   1  14      757.94      784.40     30.26 o 
  -4   1  14       54.39       63.42     10.23 o 
  -3   1  14       55.79       57.33      8.82 o 
  -2   1  14       70.58       79.99     11.14 o 
  -1   1  14      748.18      747.14     58.47 o 
   0   1  14      211.29      223.94     10.74 o 
   1   1  14     1253.17     1305.27     46.08 o 
   2   1  14       10.77       11.21      6.68 o 
   3   1  14       82.74       77.98     10.09 o 
   4   1  14        9.91        2.96      6.44 o 
   5   1  14      187.73      227.23     15.93 o 
   6   1  14      139.96      101.81     12.28 o 
   7   1  14        2.36       -0.15      9.95 o 
   8   1  14        9.89        7.47     13.74 o 
   9   1  14       68.94       54.58     19.68 o 
  10   1  14        1.61      -11.14     17.23 o 
 -10   2  14       27.02       25.96     21.04 o 
  -9   2  14        2.76        3.70     14.57 o 
  -8   2  14       14.86       21.92     17.17 o 
  -7   2  14      110.46       97.97     18.64 o 
  -6   2  14       97.71      102.64     18.56 o 
  -5   2  14      172.00      135.48     14.76 o 
  -4   2  14      103.36      104.69     14.52 o 
  -3   2  14       30.47       24.72      8.36 o 
  -2   2  14     1445.78     1949.55    239.90 o 
  -1   2  14       13.43        7.98      9.52 o 
   0   2  14        1.46        2.31      7.50 o 
   1   2  14      214.51      228.06     27.60 o 
   2   2  14      718.00      639.75     42.02 o 
   3   2  14        3.57        3.00      6.26 o 
   4   2  14      524.47      519.60     22.61 o 
   5   2  14       10.70       14.37      7.75 o 
   6   2  14       16.36       11.20     10.30 o 
   7   2  14       31.15       33.57     11.33 o 
   8   2  14       61.17       73.64     14.39 o 
   9   2  14        0.14        1.83     14.17 o 
  10   2  14        1.58       28.54     25.84 o 
  -9   3  14        3.13       28.24     27.34 o 
  -8   3  14       13.30       23.74     26.25 o 
  -7   3  14       26.12       25.16     21.34 o 
  -6   3  14       86.93      107.57     43.96 o 
  -5   3  14       45.81       30.89     19.84 o 
  -4   3  14       71.20       67.17     14.77 o 
  -3   3  14      193.46      199.21     20.42 o 
  -2   3  14      122.47       96.14     19.55 o 
  -1   3  14       11.13       15.43     10.24 o 
   0   3  14       16.19        6.56      9.46 o 
   1   3  14        4.59        6.65      8.17 o 
   2   3  14        7.03       10.75      8.49 o 
   3   3  14      124.61      166.97     18.34 o 
   4   3  14      314.53      359.58     36.29 o 
   5   3  14       26.56       30.40     15.50 o 
   6   3  14      190.10      148.86     25.17 o 
   7   3  14       30.98       36.30     14.13 o 
   8   3  14       49.08       22.28     15.95 o 
   9   3  14        0.59       -3.44     13.46 o 
  -9   4  14        7.32       21.60     24.51 o 
  -8   4  14        3.38       14.91     20.00 o 
  -7   4  14        3.55        4.61     19.68 o 
  -6   4  14      137.99      155.85     33.76 o 
  -5   4  14        4.09       -3.53     23.20 o 
  -4   4  14       27.31       34.41     23.13 o 
  -3   4  14       39.43       19.71     12.76 o 
  -2   4  14       11.15        7.36     11.85 o 
  -1   4  14       31.81       26.73     11.48 o 
   0   4  14       87.04       85.68     13.44 o 
   1   4  14        3.76        0.24     11.21 o 
   2   4  14        5.54        0.41      8.99 o 
   3   4  14      148.38      155.37     21.75 o 
   4   4  14      185.11      180.23     26.63 o 
   5   4  14        7.32       13.23     14.39 o 
   6   4  14       13.60       24.19     15.64 o 
   7   4  14       39.48       40.03     18.86 o 
   8   4  14        1.95       -3.32     15.30 o 
   9   4  14        0.44       -6.56     13.15 o 
  -8   5  14        1.52       -6.54     22.63 o 
  -7   5  14        7.12       25.37     22.86 o 
  -6   5  14        9.82       17.96     29.11 o 
  -5   5  14       30.98       19.04     21.93 o 
  -4   5  14        0.54      -21.92     22.38 o 
  -3   5  14        8.91       -0.64     17.24 o 
  -2   5  14        1.82        4.56     10.05 o 
  -1   5  14       96.29       95.87     14.69 o 
   0   5  14       70.63       86.80     16.73 o 
   1   5  14        9.21        0.39     10.47 o 
   2   5  14       33.58       41.67     13.27 o 
   3   5  14        2.12       27.15     17.83 o 
   4   5  14        9.78        6.44     12.28 o 
   5   5  14       35.56       44.47     19.60 o 
   6   5  14       44.75       32.06     16.66 o 
   7   5  14        5.67       16.61     19.26 o 
   8   5  14       28.28       36.97     33.70 o 
  -6   6  14        2.85        5.55     23.22 o 
  -5   6  14       16.01       23.93     29.53 o 
  -4   6  14       43.00       53.56     24.46 o 
  -3   6  14        2.67       -6.30     19.76 o 
  -2   6  14       24.44       21.39     24.42 o 
  -1   6  14        0.76        3.04     10.92 o 
   0   6  14        6.84       14.85     10.93 o 
   1   6  14        6.99        7.42     16.26 o 
   2   6  14        1.24       13.88     12.94 o 
   3   6  14       16.09       23.32     19.42 o 
   4   6  14       11.01       10.61     17.78 o 
   5   6  14        1.16       10.80     18.31 o 
   6   6  14       10.37       10.32     23.47 o 
  -5   7  14       12.03       10.52     25.68 o 
  -4   7  14       10.26       18.95     27.37 o 
  -3   7  14       52.91       88.43     30.28 o 
  -2   7  14        3.15       29.30     26.77 o 
  -1   7  14        4.22       -5.78     16.75 o 
   0   7  14        0.55       20.30     16.06 o 
   1   7  14       58.75       61.89     21.05 o 
   2   7  14        8.08       18.15     16.87 o 
   3   7  14       16.04       11.84     17.84 o 
   4   7  14        2.31       20.80     17.28 o 
 -10   1  15        3.58       -0.22     15.49 o 
  -9   1  15       11.12       26.18     17.47 o 
  -8   1  15       20.33       19.66     15.22 o 
  -7   1  15       35.60       22.75     12.83 o 
  -6   1  15       94.61       79.31     13.61 o 
  -5   1  15      240.93      234.61     17.58 o 
  -4   1  15      248.83      214.07     15.93 o 
  -3   1  15       46.61       48.02      8.54 o 
  -2   1  15      278.18      315.18     19.71 o 
  -1   1  15      617.14      707.72     25.67 o 
   0   1  15       65.10       70.52      7.67 o 
   1   1  15      197.13      155.56     18.56 o 
   2   1  15       21.07       11.14      8.17 o 
   3   1  15        2.88        2.06      6.68 o 
   4   1  15       13.29        6.65      7.11 o 
   5   1  15      309.08      293.70     18.53 o 
   6   1  15      183.17      196.31     16.91 o 
   7   1  15       36.26       51.24     13.16 o 
   8   1  15        1.48        6.61     12.35 o 
   9   1  15        1.97        9.34     20.18 o 
  10   1  15        8.80       40.98     25.21 o 
 -10   2  15        3.04       30.52     27.10 o 
  -9   2  15        1.02       13.11     25.64 o 
  -8   2  15        8.99       14.12     16.79 o 
  -7   2  15       58.04       47.40     17.23 o 
  -6   2  15       76.47       76.74     16.12 o 
  -5   2  15       64.60       52.54     12.86 o 
  -4   2  15      265.00      299.25     19.62 o 
  -3   2  15       12.29       10.71      8.57 o 
  -2   2  15      133.06      158.43     17.44 o 
  -1   2  15       12.72        4.61      8.52 o 
   0   2  15        4.43       -5.23      9.02 o 
   1   2  15        2.61        2.92     11.57 o 
   2   2  15       14.67       10.93      7.83 o 
   3   2  15       70.90       67.58      8.86 o 
   4   2  15       48.62       33.84      8.66 o 
   5   2  15      137.45      148.56     12.60 o 
   6   2  15       18.16       18.35     10.56 o 
   7   2  15       25.58       18.53     10.94 o 
   8   2  15        4.87        5.69     12.91 o 
   9   2  15        4.87       10.37     15.69 o 
  -9   3  15        0.39        5.97     20.68 o 
  -8   3  15        4.56       14.44     26.10 o 
  -7   3  15       46.84       51.34     25.21 o 
  -6   3  15        9.89        6.89     19.49 o 
  -5   3  15      178.14      215.33     34.92 o 
  -4   3  15       60.45       78.12     15.90 o 
  -3   3  15        0.01        8.91     11.03 o 
  -2   3  15       51.82       50.87     12.23 o 
  -1   3  15       14.41        6.92     15.14 o 
   0   3  15      111.32      102.70     25.13 o 
   1   3  15       17.41       11.51      9.19 o 
   2   3  15       13.71       13.11      8.27 o 
   3   3  15        0.13        0.52     11.63 o 
   4   3  15       60.04       61.28     13.69 o 
   5   3  15       54.00       52.33     18.76 o 
   6   3  15      155.25      170.77     28.57 o 
   7   3  15        6.51       -2.64     12.69 o 
   8   3  15        0.27       -0.89     16.48 o 
   9   3  15        0.09       17.98     15.26 o 
  -9   4  15        0.73       16.41     31.10 o 
  -8   4  15       79.68      108.98     29.95 o 
  -7   4  15        0.33       13.85     21.27 o 
  -6   4  15      257.07      276.81     43.61 o 
  -5   4  15       38.60       10.63     20.23 o 
  -4   4  15      139.51      144.44     29.18 o 
  -3   4  15        6.60       17.84     14.64 o 
  -2   4  15       13.94        4.87     13.36 o 
  -1   4  15       65.02       49.00     13.69 o 
   0   4  15       21.82        7.83     11.45 o 
   1   4  15      170.78      148.90     17.53 o 
   2   4  15        7.84        6.91      9.52 o 
   3   4  15      124.94      114.82     17.07 o 
   4   4  15       20.40        5.09     11.92 o 
   5   4  15      158.38      203.12     61.30 o 
   6   4  15       17.38       20.92     19.82 o 
   7   4  15        3.68        7.35      9.98 o 
   8   4  15        9.91       -6.00     12.80 o 
  -8   5  15       10.72       52.65     32.11 o 
  -7   5  15        0.17      -14.06     23.50 o 
  -6   5  15       73.24       59.55     30.71 o 
  -5   5  15       45.81       40.41     25.15 o 
  -4   5  15        0.30        2.94     20.37 o 
  -3   5  15       38.86       23.72     18.80 o 
  -2   5  15        6.80        0.13     10.50 o 
  -1   5  15        9.27       -3.45     10.03 o 
   0   5  15       53.40       39.60     15.19 o 
   1   5  15       13.13        3.55     13.43 o 
   2   5  15        9.57       -2.77     11.37 o 
   3   5  15       89.63       90.58     35.41 o 
   4   5  15        0.31       -5.15     14.84 o 
   5   5  15       14.30        8.63     14.27 o 
   6   5  15        5.33       13.22     16.20 o 
   7   5  15        0.73      -13.98     14.72 o 
  -6   6  15        1.63       -1.89     25.33 o 
  -5   6  15        2.05       15.27     25.73 o 
  -4   6  15        2.85      -24.63     20.03 o 
  -3   6  15       36.00       32.99     21.23 o 
  -2   6  15        6.17       27.62     21.55 o 
  -1   6  15       32.54       21.81     12.60 o 
   0   6  15       18.71       28.17     14.97 o 
   1   6  15        1.66        4.27     11.47 o 
   2   6  15       49.10       53.34     33.70 o 
   3   6  15       18.49       21.88     16.88 o 
   4   6  15       27.18       30.28     17.58 o 
   5   6  15        2.54       23.23     21.20 o 
   6   6  15       13.54        3.46     21.74 o 
  -4   7  15        2.43       38.14     24.82 o 
  -3   7  15        8.27        3.33     24.01 o 
  -2   7  15        1.21       32.60     26.99 o 
  -1   7  15       10.06       26.85     20.44 o 
   0   7  15       17.77       10.75     12.83 o 
   1   7  15       23.02       20.69     17.96 o 
   2   7  15        9.40        6.41     19.38 o 
   3   7  15        0.76       -0.65     14.72 o 
   4   7  15        1.07        3.45     15.27 o 
 -10   0  16        3.79      -21.98     25.89 o 
  -9   0  16        2.59       -6.84     27.35 o 
  -8   0  16        0.25       -5.76     17.84 o 
  -7   0  16      119.20      112.34     21.71 o 
  -6   0  16      135.45      120.62     22.50 o 
  -5   0  16       13.33       -0.41     12.92 o 
  -4   0  16      138.53      121.45     17.79 o 
  -3   0  16      433.49      420.61     32.24 o 
  -2   0  16     2482.78     2478.74    105.75 o 
  -1   0  16     1750.66     2184.79     74.49 o 
   0   0  16       58.51       29.31     15.63 o 
   1   0  16      682.89      784.91     54.22 o 
   2   0  16     2341.43     2720.08    104.04 o 
   3   0  16      109.62       73.29     13.81 o 
   4   0  16      417.13      428.58     29.30 o 
   5   0  16       20.42       17.33     12.56 o 
   6   0  16       28.78       30.21     13.76 o 
   7   0  16      125.97      167.77     29.31 o 
   8   0  16        4.45       40.05     29.31 o 
   9   0  16        9.00       20.03     22.96 o 
  10   0  16        0.61       18.07     26.38 o 
 -10   1  16        0.36       12.20     21.24 o 
  -9   1  16       27.80       26.01     15.31 o 
  -8   1  16       12.69       23.72     16.13 o 
  -7   1  16        3.66        6.17     11.86 o 
  -6   1  16      124.70      116.45     16.02 o 
  -5   1  16       59.79       63.14     11.89 o 
  -4   1  16      141.96      138.06     13.22 o 
  -3   1  16       20.73       11.33      7.69 o 
  -2   1  16       28.73       32.04      7.65 o 
  -1   1  16      245.91      268.46     12.46 o 
   0   1  16      680.61      698.35     21.27 o 
   1   1  16       65.14       74.64     15.15 o 
   2   1  16       31.36       35.72     10.91 o 
   3   1  16      176.50      159.27     17.16 o 
   4   1  16       39.23       40.40      8.89 o 
   5   1  16       11.39       14.81      8.94 o 
   6   1  16      255.21      247.93     19.24 o 
   7   1  16       68.88       61.34     14.03 o 
   8   1  16       46.20       36.83     16.25 o 
   9   1  16       18.88       32.61     23.11 o 
  10   1  16        3.17        4.49     25.38 o 
  -9   2  16        6.95        1.49     23.21 o 
  -8   2  16       56.61       53.30     29.06 o 
  -7   2  16       69.40       39.07     20.03 o 
  -6   2  16      154.78      167.56     29.69 o 
  -5   2  16      245.10      238.32     24.13 o 
  -4   2  16        9.25       -6.63      9.46 o 
  -3   2  16       67.38       37.78     12.69 o 
  -2   2  16      268.28      320.67     30.57 o 
  -1   2  16       13.68        9.42      8.40 o 
   0   2  16       12.41       16.32     11.47 o 
   1   2  16      220.97      247.98     24.91 o 
   2   2  16      454.57      429.42     65.21 o 
   3   2  16      454.30      411.91     34.23 o 
   4   2  16       52.03       43.96     10.70 o 
   5   2  16      155.89      190.39     19.48 o 
   6   2  16       10.94       14.80      9.49 o 
   7   2  16       30.90       29.96     11.74 o 
   8   2  16        3.08        2.69     13.67 o 
   9   2  16        0.57       -1.70     20.06 o 
  -9   3  16        6.17       -5.73     27.91 o 
  -8   3  16       18.27       32.72     26.19 o 
  -7   3  16        1.10      -11.99     15.99 o 
  -6   3  16       14.76        4.90     21.23 o 
  -5   3  16      437.91      517.57     48.11 o 
  -4   3  16      149.71      122.88     19.39 o 
  -3   3  16      130.46      148.87     19.01 o 
  -2   3  16      100.85      114.38     17.92 o 
  -1   3  16      386.76      415.87     28.34 o 
   0   3  16       63.97       74.32     19.54 o 
   1   3  16       53.10       36.13     10.08 o 
   2   3  16       69.94       70.26     12.93 o 
   3   3  16       91.66       87.08     15.22 o 
   4   3  16      316.38      393.42     31.84 o 
   5   3  16       54.18       37.51     23.69 o 
   6   3  16      238.68      213.28     29.01 o 
   7   3  16        1.95      -10.86     12.86 o 
   8   3  16       18.04        9.12     13.48 o 
   9   3  16        0.61        6.24     19.10 o 
  -8   4  16        0.48       17.27     22.31 o 
  -7   4  16        0.77       33.31     25.73 o 
  -6   4  16      107.63      148.87     31.42 o 
  -5   4  16       19.79       19.40     20.18 o 
  -4   4  16       18.55        5.05     23.11 o 
  -3   4  16       11.90       28.62     15.76 o 
  -2   4  16       23.69       15.15     12.00 o 
  -1   4  16       17.67        5.40      9.40 o 
   0   4  16        3.89        2.99      9.87 o 
   1   4  16        3.23        6.26     10.26 o 
   2   4  16       34.41       44.56     14.31 o 
   3   4  16      143.90      165.55     20.07 o 
   4   4  16      205.32      201.04     28.04 o 
   5   4  16        4.04       17.62     13.74 o 
   6   4  16       23.55       14.46     14.39 o 
   7   4  16        5.83       16.60     17.45 o 
   8   4  16        9.26        9.01     16.89 o 
  -7   5  16        5.63       24.73     28.49 o 
  -6   5  16        5.17        5.53     30.04 o 
  -5   5  16        0.34      -24.05     24.29 o 
  -4   5  16        7.51       -9.13     24.06 o 
  -3   5  16      212.31      250.47     38.72 o 
  -2   5  16        6.94        9.68     11.25 o 
  -1   5  16       12.01        4.66     10.05 o 
   0   5  16       28.19       31.88     13.58 o 
   1   5  16       42.93       42.36     15.03 o 
   2   5  16       49.05       55.69     15.08 o 
   3   5  16      133.95      113.25     22.34 o 
   4   5  16        7.99       17.20     13.74 o 
   5   5  16        0.87       14.38     19.36 o 
   6   5  16       13.42        7.48     19.70 o 
   7   5  16        8.03       -2.78     16.12 o 
  -6   6  16        6.39       11.79     25.93 o 
  -5   6  16       12.63       24.07     33.46 o 
  -4   6  16       18.79       31.10     22.76 o 
  -3   6  16       53.71       59.47     28.34 o 
  -2   6  16       26.67       23.24     28.08 o 
  -1   6  16        1.76       12.96     11.51 o 
   0   6  16        8.33       13.37     13.17 o 
   1   6  16        2.02       -1.43     16.53 o 
   2   6  16       66.48       54.54     20.78 o 
   3   6  16       26.94       12.67     15.37 o 
   4   6  16        1.81       -8.89     14.02 o 
   5   6  16        7.43       29.61     22.12 o 
   6   6  16       10.11       33.01     18.29 o 
  -4   7  16       21.81       38.09     26.49 o 
  -3   7  16        0.07        2.51     24.04 o 
  -2   7  16       25.24       41.54     25.84 o 
  -1   7  16        0.15       13.32     17.42 o 
   0   7  16       27.44       34.87     19.27 o 
   1   7  16        2.98       32.93     16.51 o 
   2   7  16       21.10       25.87     19.87 o 
   3   7  16        0.16        9.81     16.51 o 
   4   7  16       10.95       33.23     17.71 o 
 -10   1  17        4.98      172.42     45.42 o 
  -9   1  17       11.71       12.42     14.41 o 
  -8   1  17        7.84       19.19     16.43 o 
  -7   1  17        8.14        0.29     10.74 o 
  -6   1  17        3.43       -5.69      9.97 o 
  -5   1  17        5.74       10.18      9.46 o 
  -4   1  17       82.64       63.44     10.73 o 
  -3   1  17      130.62      124.96     12.31 o 
  -2   1  17       33.34       24.56      7.42 o 
  -1   1  17       36.61       38.18      6.73 o 
   0   1  17      122.08      112.16     10.32 o 
   1   1  17       77.39       66.12     17.58 o 
   2   1  17       78.69       55.46     12.38 o 
   3   1  17      309.79      278.54     18.90 o 
   4   1  17      292.00      246.56     19.71 o 
   5   1  17       90.93       83.94     12.17 o 
   6   1  17       33.07       42.24     11.46 o 
   7   1  17       65.17       55.14     14.84 o 
   8   1  17       22.66       36.01     15.58 o 
   9   1  17       17.91       13.82     20.37 o 
  -9   2  17        0.94       -8.29     20.93 o 
  -8   2  17       24.32       34.35     20.04 o 
  -7   2  17       13.52       38.03     24.42 o 
  -6   2  17      242.71      264.54     33.44 o 
  -5   2  17        9.78       21.68     15.12 o 
  -4   2  17      369.59      393.32     28.10 o 
  -3   2  17      146.59      172.91     18.89 o 
  -2   2  17       34.40       28.65     12.64 o 
  -1   2  17       21.21        9.14     10.21 o 
   0   2  17       67.01       56.13     27.60 o 
   1   2  17      171.20      209.31     22.60 o 
   2   2  17        5.90       21.00     12.23 o 
   3   2  17      185.78      215.29     30.53 o 
   4   2  17      208.74      207.95     23.99 o 
   5   2  17       84.19       86.57     15.12 o 
   6   2  17       79.48       71.29     16.47 o 
   7   2  17       16.19       16.07     13.90 o 
   8   2  17        5.66        7.44     16.66 o 
   9   2  17        0.82       23.40     24.46 o 
  -9   3  17        0.31        6.45     26.68 o 
  -8   3  17       11.37       12.12     22.17 o 
  -7   3  17        1.85        8.46     21.25 o 
  -6   3  17       80.51       71.42     25.10 o 
  -5   3  17       24.00       17.95     19.22 o 
  -4   3  17        6.20        4.10     13.22 o 
  -3   3  17        2.35       -1.44     11.37 o 
  -2   3  17       51.68       48.05     12.41 o 
  -1   3  17       25.32        7.47      9.13 o 
   0   3  17       35.29       53.73     15.89 o 
   1   3  17      179.55      178.52     23.31 o 
   2   3  17       51.52       48.88     12.60 o 
   3   3  17       18.17       25.32     24.62 o 
   4   3  17      108.77       95.09     16.29 o 
   5   3  17       10.07       -2.94     16.66 o 
   6   3  17      136.36      141.16     25.35 o 
   7   3  17        0.95       -2.83     17.62 o 
   8   3  17       14.02        8.89     19.65 o 
   9   3  17        5.35        5.09     18.82 o 
  -8   4  17        7.56      -21.32     25.04 o 
  -7   4  17       12.95        5.00     28.82 o 
  -6   4  17       22.71       17.47     20.88 o 
  -5   4  17       45.37       49.35     22.38 o 
  -4   4  17      131.48      156.40     31.14 o 
  -3   4  17        3.05       -4.69     12.88 o 
  -2   4  17      107.61       89.98     17.46 o 
  -1   4  17       12.09        4.18     14.10 o 
   0   4  17       24.67       22.28     11.47 o 
   1   4  17        9.16        1.36      9.63 o 
   2   4  17        5.91        3.71      9.97 o 
   3   4  17       15.14       17.84     12.91 o 
   4   4  17       24.23       12.17     13.38 o 
   5   4  17        9.71       26.91     18.79 o 
   6   4  17        1.18       -0.71     13.00 o 
   7   4  17        3.69      -11.46     16.83 o 
   8   4  17        9.57       16.35     18.01 o 
  -7   5  17        2.89       13.69     28.82 o 
  -6   5  17        0.48      -26.95     28.14 o 
  -5   5  17        3.68      -10.08     26.62 o 
  -4   5  17       12.38       20.27     19.36 o 
  -3   5  17      189.07      217.21     35.68 o 
  -2   5  17       12.80        7.83     12.86 o 
  -1   5  17       64.88       49.45     14.02 o 
   0   5  17       22.47       16.54     12.26 o 
   1   5  17       70.06       72.87     15.87 o 
   2   5  17        0.80        0.00     14.51 o 
   3   5  17       96.91       63.17     20.58 o 
   4   5  17       46.80       28.42     15.61 o 
   5   5  17        2.41       -7.47     16.38 o 
   6   5  17        3.24        6.81     13.73 o 
   7   5  17        3.52        5.61     11.01 o 
  -6   6  17        2.69        8.51     28.36 o 
  -5   6  17        3.36       -6.80     25.31 o 
  -4   6  17        6.87        3.54     23.43 o 
  -3   6  17       18.78       25.27     28.38 o 
  -2   6  17       34.53       31.73     22.92 o 
  -1   6  17        1.49        9.48     11.13 o 
   0   6  17        3.38       10.46     13.52 o 
   1   6  17        0.83        4.70     15.00 o 
   2   6  17       16.03       14.13     13.95 o 
   3   6  17       38.84       42.87     22.06 o 
   4   6  17       24.37       37.18     31.75 o 
   5   6  17       38.01       39.38     17.34 o 
  -3   7  17        1.93       18.36     29.41 o 
  -2   7  17       24.29        2.78     19.57 o 
  -1   7  17        0.14       10.42     22.93 o 
   0   7  17       14.26        8.59     18.07 o 
   1   7  17        2.21       14.73     14.22 o 
   2   7  17        6.89       20.29     18.40 o 
   3   7  17        0.41        0.33     16.60 o 
  -9   0  18        4.83       -3.42     26.38 o 
  -8   0  18       84.71       38.79     21.43 o 
  -7   0  18      331.06      289.97     32.80 o 
  -6   0  18      255.19      244.96     28.09 o 
  -5   0  18      920.60      887.45     47.61 o 
  -4   0  18       88.04      111.12     17.01 o 
  -3   0  18       28.08       40.02     12.80 o 
  -2   0  18      181.16      146.14     25.64 o 
  -1   0  18      109.25       99.17     14.74 o 
   0   0  18       58.70       51.29     17.10 o 
   1   0  18       19.46       13.19     13.19 o 
   2   0  18      712.67      671.59     55.68 o 
   3   0  18       31.23        6.35     17.10 o 
   4   0  18      147.67      174.25     35.90 o 
   5   0  18      201.08      197.59     24.34 o 
   6   0  18       25.27        7.88     16.61 o 
   7   0  18       42.54       47.42     17.69 o 
   8   0  18        7.58       22.96     26.86 o 
   9   0  18        3.45       16.12     27.35 o 
  -9   1  18       14.71       23.97     19.67 o 
  -8   1  18        2.86        7.07     21.97 o 
  -7   1  18        7.26        7.24     13.48 o 
  -6   1  18      232.22      192.78     21.71 o 
  -5   1  18      243.97      250.67     23.25 o 
  -4   1  18       25.38       32.12     12.51 o 
  -3   1  18        9.72       15.80     10.01 o 
  -2   1  18      116.32      129.10     15.85 o 
  -1   1  18      104.56      105.22     13.63 o 
   0   1  18       78.01       78.87     14.80 o 
   1   1  18       41.37       35.30     15.14 o 
   2   1  18        6.93       -0.84      8.21 o 
   3   1  18       22.66       20.75     14.65 o 
   4   1  18      112.21      102.70     18.15 o 
   5   1  18      151.70      164.54     16.27 o 
   6   1  18      599.79      596.87     87.03 o 
   7   1  18       69.49       66.22     16.62 o 
   8   1  18       35.28       48.25     16.31 o 
   9   1  18       10.26       45.91     29.79 o 
  -9   2  18        2.42       15.76     20.68 o 
  -8   2  18        3.36        3.22     22.43 o 
  -7   2  18       11.58       15.73     17.28 o 
  -6   2  18      342.83      379.29     39.43 o 
  -5   2  18       57.70       49.31     17.40 o 
  -4   2  18       39.38       42.19     13.01 o 
  -3   2  18       20.09       25.15     12.00 o 
  -2   2  18      362.38      352.65     25.80 o 
  -1   2  18      251.59      268.14     21.72 o 
   0   2  18       27.25       37.54     13.60 o 
   1   2  18       68.41       40.18     13.60 o 
   2   2  18      192.35      188.63     23.26 o 
   3   2  18       23.14       29.29     12.79 o 
   4   2  18       10.21        6.27     11.97 o 
   5   2  18       41.32       62.20     17.36 o 
   6   2  18       17.29       13.19     17.58 o 
   7   2  18        0.57        1.55     13.29 o 
   8   2  18        0.66        4.12     19.89 o 
   9   2  18        0.27        7.94     19.36 o 
  -9   3  18        0.43       -5.25     28.64 o 
  -8   3  18        1.02      -10.56     20.24 o 
  -7   3  18        1.46       27.84     22.48 o 
  -6   3  18       25.24       12.85     23.59 o 
  -5   3  18        8.22       21.27     19.89 o 
  -4   3  18       13.60       24.31     15.65 o 
  -3   3  18       70.09       71.13     16.61 o 
  -2   3  18       10.10        1.54     11.61 o 
  -1   3  18      329.79      348.29     26.60 o 
   0   3  18       33.99       51.53     16.06 o 
   1   3  18       17.78       -1.85      9.49 o 
   2   3  18        0.90        0.11      9.07 o 
   3   3  18       44.48       31.57     13.87 o 
   4   3  18       18.31       22.45     11.72 o 
   5   3  18       61.61       56.20     17.83 o 
   6   3  18       62.36       44.24     26.86 o 
   7   3  18        2.01       -4.30     13.35 o 
   8   3  18       18.93        8.62     18.85 o 
  -8   4  18        1.67       22.83     30.98 o 
  -7   4  18        0.69      -12.68     26.93 o 
  -6   4  18        0.07       17.09     21.79 o 
  -5   4  18       20.60        6.21     20.58 o 
  -4   4  18       12.03       14.73     17.68 o 
  -3   4  18      142.02      100.42     29.40 o 
  -2   4  18        8.74       -0.74     12.78 o 
  -1   4  18        3.82        6.93     13.64 o 
   0   4  18        6.58        9.28     14.51 o 
   1   4  18       20.11        7.07     10.33 o 
   2   4  18      169.78      200.71     24.41 o 
   3   4  18       69.42       53.11     14.42 o 
   4   4  18       27.84       14.53     17.71 o 
   5   4  18       10.78       25.25     17.42 o 
   6   4  18        0.66        4.79     15.44 o 
   7   4  18        5.71      -10.04     13.73 o 
   8   4  18        1.72        5.55     17.57 o 
  -7   5  18        4.49       22.27     34.75 o 
  -6   5  18        3.39       15.64     25.82 o 
  -5   5  18        0.93       -4.15     19.42 o 
  -4   5  18       61.37       54.40     24.25 o 
  -3   5  18       29.82       47.63     23.94 o 
  -2   5  18       40.11       46.96     18.31 o 
  -1   5  18       23.26       21.49     11.69 o 
   0   5  18       11.32       15.42     11.46 o 
   1   5  18       80.38       76.88     17.96 o 
   2   5  18       64.60       92.19     27.35 o 
   3   5  18       26.15       26.71     17.78 o 
   4   5  18        4.39        9.62     17.07 o 
   5   5  18        0.28      -13.30     12.26 o 
   6   5  18        0.34       -8.45     14.37 o 
   7   5  18        1.57       -5.97     13.26 o 
  -5   6  18       11.44       13.67     26.96 o 
  -4   6  18        0.12        7.78     27.92 o 
  -3   6  18       14.04       18.19     25.17 o 
  -2   6  18        0.72       26.07     19.30 o 
  -1   6  18       12.32        7.53     14.16 o 
   0   6  18        6.52       19.12     13.69 o 
   1   6  18       73.31       84.96     22.84 o 
   2   6  18        0.70        1.21     14.54 o 
   3   6  18        8.10       19.49     19.54 o 
   4   6  18        1.24      -10.52     16.75 o 
   5   6  18        2.13       -5.57     13.60 o 
  -3   7  18        1.47       25.01     27.03 o 
  -2   7  18        3.44       24.62     28.38 o 
  -1   7  18       15.93       36.43     25.93 o 
   0   7  18       20.35       21.80     14.87 o 
   1   7  18        3.74        2.66     14.54 o 
   2   7  18        0.40        0.63     23.69 o 
  -9   1  19        0.89      -11.45     21.75 o 
  -8   1  19        1.66       -3.01     16.10 o 
  -7   1  19       31.13       29.23     17.26 o 
  -6   1  19       15.88       24.93     14.57 o 
  -5   1  19       76.03       62.29     15.02 o 
  -4   1  19     1089.87     1174.94     46.50 o 
  -3   1  19      396.39      387.51     25.74 o 
  -2   1  19       21.17       17.30     11.78 o 
  -1   1  19      258.50      255.78     29.51 o 
   0   1  19       37.71       38.22     14.65 o 
   1   1  19       54.84       29.92     16.36 o 
   2   1  19       37.70       23.64     13.26 o 
   3   1  19       20.16       12.10     16.36 o 
   4   1  19      108.05       71.46     16.54 o 
   5   1  19      101.53      112.10     39.32 o 
   6   1  19      119.29      145.83     21.01 o 
   7   1  19       38.32       38.47     18.07 o 
   8   1  19        2.69        5.68     18.76 o 
   9   1  19        0.89       46.40     38.10 o 
  -9   2  19        0.47       -1.57     21.83 o 
  -8   2  19       10.85       37.00     26.90 o 
  -7   2  19       17.33       11.74     16.41 o 
  -6   2  19      211.09      239.55     26.90 o 
  -5   2  19      103.27       93.68     19.11 o 
  -4   2  19      191.06      222.79     23.44 o 
  -3   2  19       33.42       17.99     11.75 o 
  -2   2  19       80.72       81.37     14.84 o 
  -1   2  19      154.71      143.70     17.39 o 
   0   2  19        1.32        8.67     14.33 o 
   1   2  19      194.09      230.41     26.25 o 
   2   2  19      183.69      146.91     32.24 o 
   3   2  19      104.34       89.10     18.80 o 
   4   2  19        9.59        0.31     10.64 o 
   5   2  19       35.90       34.46     15.01 o 
   6   2  19       40.33       22.47     21.49 o 
   7   2  19        1.78       11.23     19.05 o 
   8   2  19        1.39       14.06     20.89 o 
   9   2  19        1.80        6.19     20.13 o 
  -8   3  19       43.15       57.50     27.35 o 
  -7   3  19       11.53        0.71     19.03 o 
  -6   3  19       24.06       24.28     36.63 o 
  -5   3  19       10.69        9.78     19.84 o 
  -4   3  19      131.87      128.98     20.99 o 
  -3   3  19      495.05      504.70     33.68 o 
  -2   3  19       10.00       -6.19     10.29 o 
  -1   3  19       10.61        1.21     12.44 o 
   0   3  19       60.57       77.77     20.20 o 
   1   3  19      172.47      200.99     24.86 o 
   2   3  19       61.76       57.63     18.30 o 
   3   3  19      966.84     1102.41     62.85 o 
   4   3  19       20.99       25.27     12.12 o 
   5   3  19       16.06       19.78     13.38 o 
   6   3  19        2.49      -16.06     16.48 o 
   7   3  19        0.68      -11.23     11.74 o 
   8   3  19       14.42        7.59     16.97 o 
  -8   4  19        0.76        1.99     30.83 o 
  -7   4  19        4.23       45.29     31.17 o 
  -6   4  19        1.15       15.87     23.22 o 
  -5   4  19        5.74        9.53     24.88 o 
  -4   4  19       54.08       59.25     23.81 o 
  -3   4  19      149.77      167.16     30.54 o 
  -2   4  19      280.23      338.96     30.31 o 
  -1   4  19       29.73       24.12     12.66 o 
   0   4  19       25.11       27.17     16.57 o 
   1   4  19        4.25       17.78     12.77 o 
   2   4  19       66.49       64.62     17.03 o 
   3   4  19       81.36       81.44     21.73 o 
   4   4  19       44.84       50.16     18.64 o 
   5   4  19        2.82        5.03     13.64 o 
   6   4  19        4.59       13.19     16.19 o 
   7   4  19        0.39       -7.30     14.88 o 
  -6   5  19        0.04       19.83     36.63 o 
  -5   5  19        2.42       24.62     24.31 o 
  -4   5  19        6.43       -3.00     19.81 o 
  -3   5  19       19.23       35.90     24.91 o 
  -2   5  19       86.03       83.21     32.51 o 
  -1   5  19        2.02        2.59     11.58 o 
   0   5  19        0.41       -0.35     11.53 o 
   1   5  19       18.26       18.22     14.34 o 
   2   5  19       61.57       50.42     16.98 o 
   3   5  19       29.19       19.80     14.98 o 
   4   5  19       13.42       19.07     19.70 o 
   5   5  19        0.56        3.02     13.91 o 
   6   5  19        0.03        3.17     13.81 o 
  -5   6  19        7.20        8.01     27.53 o 
  -4   6  19       16.42       44.25     30.16 o 
  -3   6  19        2.42       -6.44     20.37 o 
  -2   6  19        0.29        6.39     25.44 o 
  -1   6  19       21.33       18.08     12.87 o 
   0   6  19        1.21       -1.14     14.55 o 
   1   6  19       14.02       17.01     16.21 o 
   2   6  19        3.87       16.45     18.78 o 
   3   6  19       30.64       43.32     20.86 o 
   4   6  19       13.72       27.45     21.13 o 
   5   6  19        8.18       -0.77     14.90 o 
  -2   7  19        9.95       -1.14     21.95 o 
  -1   7  19        2.37       10.30     17.46 o 
   0   7  19        1.67       11.05     15.83 o 
   1   7  19        4.92       32.88     19.71 o 
   2   7  19        0.52       16.31     15.59 o 
  -8   0  20       29.98       -8.30     39.07 o 
  -7   0  20       63.98       50.80     32.24 o 
  -6   0  20      583.06      629.10     72.78 o 
  -5   0  20      113.10       78.64     32.72 o 
  -4   0  20      567.41      383.15    122.84 o 
  -3   0  20      136.25       98.88     26.13 o 
  -2   0  20      109.26       59.87     18.07 o 
  -1   0  20       56.49       32.24     17.58 o 
   0   0  20       26.09        8.55      9.67 o 
   1   0  20      361.60      380.49     42.01 o 
   2   0  20      400.28      514.81     50.80 o 
   3   0  20      173.98      186.09     33.21 o 
   4   0  20      413.29      396.61     48.84 o 
   5   0  20      385.39      426.89     46.89 o 
   6   0  20       36.07       17.94     18.19 o 
   7   0  20       28.89       25.70     22.22 o 
   8   0  20       34.28       18.07     19.54 o 
  -9   1  20        0.04        7.70     20.64 o 
  -8   1  20        4.63       11.31     16.64 o 
  -7   1  20        3.59       -6.68     14.91 o 
  -6   1  20       40.91       20.72     15.25 o 
  -5   1  20       42.58       41.44     15.58 o 
  -4   1  20       23.17       17.00     14.07 o 
  -3   1  20       82.44       96.24     15.50 o 
  -2   1  20       52.70       37.19     11.41 o 
  -1   1  20      127.47      130.30     16.12 o 
   0   1  20       35.05       30.88     12.38 o 
   1   1  20       16.91        1.06     13.83 o 
   2   1  20       88.82       80.80     17.72 o 
   3   1  20        9.94       -1.43     13.70 o 
   4   1  20      428.92      454.83     35.71 o 
   5   1  20        8.98       -5.36     15.53 o 
   6   1  20      582.17      647.17     64.47 o 
   7   1  20       62.42       99.02     24.40 o 
   8   1  20       69.88       92.37     24.21 o 
   9   1  20        0.16        0.49     36.63 o 
  -9   2  20       11.85       14.49     23.55 o 
  -8   2  20       26.63       31.88     26.48 o 
  -7   2  20       21.49       20.21     18.25 o 
  -6   2  20       69.61       68.14     19.49 o 
  -5   2  20       46.33       39.88     21.68 o 
  -4   2  20      103.38       98.47     18.59 o 
  -3   2  20        2.27        9.84     12.51 o 
  -2   2  20       36.12       32.29     19.12 o 
  -1   2  20        0.34        5.60     10.48 o 
   0   2  20       10.94       13.82     13.91 o 
   1   2  20        4.95       18.82     12.35 o 
   2   2  20       84.88       85.21     17.18 o 
   3   2  20        9.32       20.40     27.35 o 
   4   2  20      420.23      531.80     40.74 o 
   5   2  20       24.77       23.51     15.00 o 
   6   2  20        5.98        3.42     26.38 o 
   7   2  20       14.06        8.79     26.86 o 
   8   2  20        4.74        1.98     14.80 o 
  -8   3  20        5.62       23.70     22.31 o 
  -7   3  20        0.68       -0.69     17.80 o 
  -6   3  20       12.14       -7.14     23.49 o 
  -5   3  20        2.54       -3.81     20.55 o 
  -4   3  20       91.08       89.50     20.88 o 
  -3   3  20      595.92      684.65     39.82 o 
  -2   3  20       19.30       14.87     12.95 o 
  -1   3  20      289.12      307.84     26.56 o 
   0   3  20       65.55       58.95     17.01 o 
   1   3  20      146.74      146.05     22.60 o 
   2   3  20       78.06       81.02     20.99 o 
   3   3  20      252.57      254.90     86.70 o 
   4   3  20       47.26       57.87     19.51 o 
   5   3  20        7.13       10.77     15.84 o 
   6   3  20        1.12      -11.80     13.51 o 
   7   3  20        0.44        3.60     14.15 o 
   8   3  20        8.88       22.96     26.38 o 
  -7   4  20        5.37      -18.04     29.66 o 
  -6   4  20        0.43        6.19     28.08 o 
  -5   4  20       12.74       13.75     27.92 o 
  -4   4  20        1.83        0.03     30.04 o 
  -3   4  20       91.81       81.47     20.44 o 
  -2   4  20       18.38       30.57     14.00 o 
  -1   4  20        9.61        5.53     11.91 o 
   0   4  20        8.42       15.97     15.50 o 
   1   4  20        6.20       -4.45     14.72 o 
   2   4  20      170.50      184.05     23.13 o 
   3   4  20       77.49       44.68     16.67 o 
   4   4  20       12.19        9.04     13.12 o 
   5   4  20        7.39        5.59     13.84 o 
   6   4  20        0.11        0.76     13.98 o 
   7   4  20        1.87       -0.93     13.96 o 
  -6   5  20        4.74       -3.97     35.90 o 
  -5   5  20       15.27       12.42     24.04 o 
  -4   5  20        5.37       -1.21     25.92 o 
  -3   5  20       18.75       38.65     27.01 o 
  -2   5  20       34.64       33.68     15.75 o 
  -1   5  20       32.11       27.46     15.83 o 
   0   5  20        8.07       12.17     16.71 o 
   1   5  20       40.95       40.46     16.34 o 
   2   5  20       25.54       19.12     14.46 o 
   3   5  20        2.35        8.61     16.33 o 
   4   5  20       16.12       13.16     19.01 o 
   5   5  20        0.81       -6.95     13.96 o 
   6   5  20        2.10        0.24     13.12 o 
  -4   6  20        0.07       -2.00     24.49 o 
  -3   6  20        0.24       17.85     28.44 o 
  -2   6  20       20.96       25.93     22.47 o 
  -1   6  20       82.38       84.44     20.36 o 
   0   6  20        9.62       14.73     15.73 o 
   1   6  20       20.52       18.14     17.08 o 
   2   6  20        1.24        9.54     19.70 o 
   3   6  20        4.41        0.78     19.61 o 
   4   6  20        0.08       22.46     30.28 o 
   0   7  20        1.30        4.43     13.11 o 
  -9   1  21        2.27       18.63     19.86 o 
  -8   1  21        7.48      -14.24     19.75 o 
  -7   1  21       11.58       16.97     16.42 o 
  -6   1  21      152.21      143.46     22.37 o 
  -5   1  21       70.80       58.47     14.76 o 
  -4   1  21      102.38      110.68     17.93 o 
  -3   1  21      521.60      491.71     30.16 o 
  -2   1  21       32.84       27.56     11.65 o 
  -1   1  21       14.70       10.90     10.79 o 
   0   1  21       27.16       28.62     12.76 o 
   1   1  21      126.81      106.93     18.64 o 
   2   1  21        7.00        5.83     11.50 o 
   3   1  21       95.18       83.84     17.80 o 
   4   1  21        5.58        9.95     12.17 o 
   5   1  21       59.23       36.54     18.30 o 
   6   1  21       25.28       28.66     19.68 o 
   7   1  21       17.46       19.05     28.82 o 
   8   1  21        0.73       15.63     17.96 o 
  -8   2  21        0.18       -7.30     25.67 o 
  -7   2  21       22.75       25.01     30.53 o 
  -6   2  21        9.38       16.96     17.37 o 
  -5   2  21       37.81       33.74     17.89 o 
  -4   2  21       37.31       29.61     13.69 o 
  -3   2  21      140.62      127.10     20.01 o 
  -2   2  21       95.08       81.01     15.84 o 
  -1   2  21        1.56       -2.11      9.74 o 
   0   2  21       89.73       64.96     16.73 o 
   1   2  21       12.29       16.25     15.44 o 
   2   2  21        5.52        3.70     12.89 o 
   3   2  21        7.08       10.33     15.50 o 
   4   2  21       20.49       36.65     18.99 o 
   5   2  21       52.71       85.78     20.72 o 
   6   2  21        0.64       10.26     25.40 o 
   7   2  21       11.67        6.35     26.86 o 
   8   2  21        0.06        4.88     22.47 o 
  -8   3  21       13.82       22.96     42.49 o 
  -7   3  21        0.74       -5.11     18.88 o 
  -6   3  21        3.11        2.56     24.75 o 
  -5   3  21        1.57        3.92     20.64 o 
  -4   3  21       13.76       22.65     16.69 o 
  -3   3  21       11.88       23.03     13.54 o 
  -2   3  21       34.24       27.72     15.68 o 
  -1   3  21       97.47       63.67     16.89 o 
   0   3  21        0.92       13.47     14.07 o 
   1   3  21      132.56      130.93     22.29 o 
   2   3  21      182.55      158.70     23.76 o 
   3   3  21       29.78       37.57     20.02 o 
   4   3  21        1.78       -3.91     16.13 o 
   5   3  21       17.63       14.65     24.42 o 
   6   3  21        4.18       12.21     20.03 o 
   7   3  21       14.30       11.23     26.38 o 
   8   3  21        1.51       -8.30     19.54 o 
  -7   4  21        0.70        6.98     29.90 o 
  -6   4  21        2.99      -11.72     32.48 o 
  -5   4  21        9.71       13.05     25.64 o 
  -4   4  21       44.13       57.46     26.81 o 
  -3   4  21       59.42       64.32     18.31 o 
  -2   4  21      108.29      108.66     20.64 o 
  -1   4  21       53.66       53.90     15.70 o 
   0   4  21        5.52       -0.04     17.18 o 
   1   4  21       41.32       38.74     20.15 o 
   2   4  21        6.15        8.80     15.76 o 
   3   4  21       45.03       40.23     20.53 o 
   4   4  21        2.23        7.15     14.43 o 
   5   4  21       29.35       33.75     17.38 o 
   6   4  21       10.94       15.00     16.41 o 
   7   4  21        3.32       -4.92     13.01 o 
  -6   5  21        0.18       37.04     29.17 o 
  -5   5  21        0.29       -0.42     28.16 o 
  -4   5  21       17.66        2.66     21.67 o 
  -3   5  21        0.88       -8.04     20.73 o 
  -2   5  21        0.08       14.93     15.46 o 
  -1   5  21        1.16       -0.20     13.23 o 
   0   5  21        0.26        3.35     14.54 o 
   1   5  21        0.24       -7.35     15.06 o 
   2   5  21        0.12        0.26     14.51 o 
   3   5  21        3.73        5.61     14.49 o 
   4   5  21        9.10        2.38     14.28 o 
   5   5  21        1.07        7.47     14.11 o 
   6   5  21        0.52       10.47     14.66 o 
  -4   6  21        0.90        5.32     20.93 o 
  -3   6  21        2.07       16.45     22.37 o 
  -2   6  21        4.67       34.04     27.10 o 
  -1   6  21        1.33       28.77     16.53 o 
   0   6  21        0.05       18.68     16.10 o 
   1   6  21       25.91       19.48     16.71 o 
   2   6  21        2.05       13.24     17.76 o 
   3   6  21        1.20       -8.67     19.79 o 
   4   6  21        0.06       14.87     20.85 o 
  -8   0  22       34.63       19.54     43.96 o 
  -7   0  22        4.21        9.77     38.10 o 
  -6   0  22      544.46      614.94     77.17 o 
  -5   0  22      195.85      213.93     46.40 o 
  -4   0  22      432.51      437.15     58.12 o 
  -3   0  22       37.64       40.05     23.93 o 
  -2   0  22      139.17      150.93     32.72 o 
  -1   0  22       34.46       12.70     16.12 o 
   0   0  22       28.40       44.94     23.44 o 
   1   0  22      285.55      297.46     40.05 o 
   2   0  22       10.50        5.86     15.63 o 
   3   0  22      246.48      289.15     42.01 o 
   4   0  22      130.16      129.92     34.68 o 
   5   0  22       16.51        1.47     19.05 o 
   6   0  22       42.12       25.40     21.49 o 
   7   0  22       14.15       12.21     31.75 o 
  -8   1  22       11.82       39.07     39.07 o 
  -7   1  22        0.88       -5.34     22.18 o 
  -6   1  22       15.70        9.13     21.92 o 
  -5   1  22        9.35       12.66     13.05 o 
  -4   1  22        9.35        3.34     13.86 o 
  -3   1  22       95.79      101.62     17.39 o 
  -2   1  22       28.40       27.92     11.84 o 
  -1   1  22      307.80      322.31     26.69 o 
   0   1  22       26.94       29.79     16.23 o 
   1   1  22       45.69       22.17     14.31 o 
   2   1  22       64.07       61.17     17.26 o 
   3   1  22      559.75      600.77     60.08 o 
   4   1  22       38.90       21.64     15.58 o 
   5   1  22        2.03       10.19     18.07 o 
   6   1  22      281.37      340.47     37.07 o 
   7   1  22        9.58       18.24     19.65 o 
   8   1  22       39.67       27.35     34.19 o 
  -8   2  22        3.91        9.92     44.45 o 
  -7   2  22       37.41       48.88     22.73 o 
  -6   2  22       26.20       38.36     15.14 o 
  -5   2  22      204.00      253.67     27.46 o 
  -4   2  22       51.52       65.43     17.89 o 
  -3   2  22      397.08      456.94     33.13 o 
  -2   2  22      242.70      243.46     24.33 o 
  -1   2  22        3.60        7.55     11.61 o 
   0   2  22        6.05       -6.29     13.35 o 
   1   2  22       54.60       35.16     17.72 o 
   2   2  22      440.63      396.61     50.80 o 
   3   2  22      235.99      203.17     26.94 o 
   4   2  22        7.72        4.25     16.75 o 
   5   2  22       38.37       52.17     25.64 o 
   6   2  22        2.25      -12.21     26.86 o 
   7   2  22        9.77       14.65     28.33 o 
   8   2  22        0.45      -11.72     21.98 o 
  -7   3  22        0.95        0.73     21.91 o 
  -6   3  22        7.82        7.12     18.32 o 
  -5   3  22        9.17       24.35     20.34 o 
  -4   3  22      142.97      178.20     25.58 o 
  -3   3  22       19.57       18.48     14.80 o 
  -2   3  22      240.05      290.38     27.36 o 
  -1   3  22       23.03       17.02     12.59 o 
   0   3  22        7.15      -10.91     13.42 o 
   1   3  22       34.50       33.20     16.68 o 
   2   3  22      111.54      111.83     21.56 o 
   3   3  22        1.40        4.38     18.48 o 
   4   3  22        7.52        1.56     17.32 o 
   5   3  22       31.44       42.49     28.82 o 
   6   3  22        8.38       15.63     21.00 o 
   7   3  22       16.13       21.98     29.31 o 
  -7   4  22        3.92       -4.59     24.63 o 
  -6   4  22        3.66       16.96     31.75 o 
  -5   4  22        5.55       13.44     23.81 o 
  -4   4  22       12.39        2.11     19.76 o 
  -3   4  22       11.47       18.41     16.22 o 
  -2   4  22       16.72       17.94     14.80 o 
  -1   4  22       36.60       39.68     15.29 o 
   0   4  22        0.21       -0.77     15.53 o 
   1   4  22      120.85      145.84     30.04 o 
   2   4  22       13.77        9.67     16.08 o 
   3   4  22       19.46       54.70     28.82 o 
   4   4  22       32.02       38.56     17.57 o 
   5   4  22        0.28        2.91     19.80 o 
   6   4  22        2.56       10.75     15.90 o 
  -5   5  22        0.41       -8.98     28.02 o 
  -4   5  22        0.72       11.58     27.21 o 
  -3   5  22       11.51       -3.52     24.47 o 
  -2   5  22       60.76       78.65     21.70 o 
  -1   5  22       35.49       32.40     15.52 o 
   0   5  22       45.32       33.21     21.00 o 
   1   5  22        4.83       -4.25     17.87 o 
   2   5  22       12.51       -0.90     16.78 o 
   3   5  22       16.95        5.13     14.31 o 
   4   5  22        0.16       -5.82     15.01 o 
   5   5  22        1.06       -0.60     13.11 o 
  -3   6  22        2.15       -3.69     25.92 o 
  -2   6  22       33.24       27.91     22.31 o 
  -1   6  22        0.10       -6.98     14.13 o 
   0   6  22        8.80        0.36     12.25 o 
   1   6  22        1.66       -1.49     16.41 o 
   2   6  22        2.17       18.10     23.93 o 
   3   6  22        1.64       -2.28     21.86 o 
  -8   1  23        8.19       30.77     50.80 o 
  -7   1  23        0.01       16.78     22.55 o 
  -6   1  23        7.35       34.68     27.28 o 
  -5   1  23        0.82       10.20     18.31 o 
  -4   1  23      155.00      143.90     28.61 o 
  -3   1  23      382.92      378.95     36.91 o 
  -2   1  23        6.21       14.31     14.11 o 
  -1   1  23      151.05      151.20     23.30 o 
   0   1  23       10.03       -2.56     12.91 o 
   1   1  23       93.11       79.87     20.84 o 
   2   1  23       44.51       36.29     15.89 o 
   4   1  23      208.47      223.36     29.49 o 
   5   1  23       13.12       16.32     18.96 o 
   6   1  23      138.19      169.17     29.49 o 
   7   1  23        0.18       12.21     28.33 o 
   8   1  23        0.53       -2.93     30.77 o 
  -8   2  23        5.39        2.47     20.76 o 
  -7   2  23        0.42        7.54     23.37 o 
  -6   2  23       22.85       30.59     17.51 o 
  -5   2  23       30.06       20.18     16.64 o 
  -4   2  23       32.39       45.67     16.82 o 
  -3   2  23      112.10      104.69     19.99 o 
  -2   2  23      189.20      203.02     24.33 o 
  -1   2  23        1.38        2.51     11.17 o 
   0   2  23       36.74       21.03     14.18 o 
   1   2  23       14.30       26.01     15.18 o 
   2   2  23       43.25       21.96     14.72 o 
   3   2  23      112.06      114.35     23.43 o 
   4   2  23       91.36       98.26     37.12 o 
   5   2  23        7.99       10.69     24.67 o 
   6   2  23        6.55       12.21     29.79 o 
   7   2  23        0.78       21.49     32.24 o 
  -7   3  23        2.49       16.48     27.51 o 
  -6   3  23       10.03        5.59     22.51 o 
  -5   3  23        1.10      -13.27     23.09 o 
  -4   3  23       12.52        2.13     13.32 o 
  -3   3  23       15.95        1.58     15.73 o 
  -2   3  23       20.05       23.04     16.07 o 
  -1   3  23       11.58        7.84     15.23 o 
   0   3  23        5.09       -6.58     17.44 o 
   1   3  23        2.27       -3.20     12.75 o 
   2   3  23       22.15        3.64     22.47 o 
   3   3  23        1.44       -3.81     18.01 o 
   4   3  23       64.23      112.55     26.75 o 
   5   3  23        8.47       11.23     25.89 o 
   6   3  23       14.56       -8.30     24.91 o 
   7   3  23       13.29       -3.42     26.38 o 
  -6   4  23        0.36        4.61     25.44 o 
  -5   4  23       42.60       68.91     32.38 o 
  -4   4  23       21.88       41.22     24.49 o 
  -3   4  23        0.43        8.02     15.74 o 
  -2   4  23        3.41       14.88     15.15 o 
  -1   4  23      127.90      106.98     19.51 o 
   0   4  23        9.71        1.70     14.11 o 
   1   4  23       49.37       43.39     21.21 o 
   2   4  23        0.29        6.02     14.85 o 
   3   4  23        2.48       -4.40     27.84 o 
   4   4  23       27.68       13.19     20.03 o 
   5   4  23        3.52       -6.84     25.40 o 
   6   4  23        5.74       -0.98     18.56 o 
  -5   5  23        0.05        2.84     21.94 o 
  -4   5  23        0.93       -7.48     25.87 o 
  -3   5  23        2.80        6.92     20.67 o 
  -2   5  23       15.51       30.78     20.07 o 
  -1   5  23        0.01       -1.37     12.91 o 
   0   5  23        0.01        4.17     18.80 o 
   1   5  23        0.00      -16.32     20.13 o 
   2   5  23        1.13        6.84     22.96 o 
   3   5  23        6.64       19.31     17.23 o 
   4   5  23        0.07       13.34     16.91 o 
   5   5  23        0.09        3.60     15.71 o 
  -2   6  23        4.71       17.19     25.43 o 
  -1   6  23        1.27        8.91     17.83 o 
   0   6  23        3.48        8.40     16.84 o 
   1   6  23        0.22        0.49     30.28 o 
   2   6  23        5.36        0.07     20.00 o 
  -8   0  24       22.79       79.13     54.22 o 
  -7   0  24        0.87       18.56     34.19 o 
  -6   0  24        5.63       16.61     37.61 o 
  -5   0  24      202.68      315.04     58.12 o 
  -4   0  24      101.39       87.43     35.66 o 
  -3   0  24      368.62      475.24     63.98 o 
  -2   0  24      289.65      364.37     51.77 o 
  -1   0  24       30.06       28.33     20.03 o 
   0   0  24       95.43       63.01     24.91 o 
   1   0  24      122.37      152.39     34.68 o 
   2   0  24      154.52      157.28     36.63 o 
   3   0  24       20.53        0.49     18.07 o 
   4   0  24      215.04      205.63     43.47 o 
   5   0  24       17.15        2.44     26.86 o 
   6   0  24       12.39       12.70     32.24 o 
   7   0  24       10.24       30.28     35.17 o 
  -8   1  24       14.21       14.65     50.31 o 
  -7   1  24        0.11       15.51     30.25 o 
  -6   1  24        7.64       -6.11     20.77 o 
  -5   1  24        1.16       -6.12     21.71 o 
  -4   1  24       29.12       39.71     20.15 o 
  -3   1  24      221.78      231.37     32.26 o 
  -2   1  24        7.32       23.34     17.36 o 
  -1   1  24      275.67      278.45     43.47 o 
   0   1  24        0.39        4.13     16.03 o 
   1   1  24      174.51      157.12     23.61 o 
   2   1  24       12.35       13.93     13.46 o 
   3   1  24      239.34      298.10     33.29 o 
   4   1  24       32.71       31.22     17.80 o 
   5   1  24        8.07       -1.76     12.76 o 
   6   1  24       36.26       68.62     25.04 o 
   7   1  24        0.66        7.33     23.44 o 
  -7   2  24        9.22       -0.49     47.87 o 
  -6   2  24       56.58       74.51     29.81 o 
  -5   2  24       59.73       55.75     20.10 o 
  -4   2  24      164.27      198.51     24.84 o 
  -3   2  24       17.91       18.57     15.13 o 
  -2   2  24        3.91        0.76     11.08 o 
  -1   2  24       22.16       13.58     14.36 o 
   0   2  24       31.11       15.26     15.13 o 
   1   2  24        6.37        1.63     17.95 o 
   2   2  24       43.96       48.41     19.86 o 
   3   2  24        8.93        6.88     14.08 o 
   4   2  24       14.43       18.35     18.71 o 
   5   2  24       34.60       54.15     19.15 o 
   6   2  24        2.86        1.47     27.35 o 
   7   2  24        0.46       -0.98     31.26 o 
  -7   3  24        3.86       24.11     28.65 o 
  -6   3  24       23.07       11.41     23.96 o 
  -5   3  24        7.81       26.20     23.57 o 
  -4   3  24        0.08        1.90     15.23 o 
  -3   3  24       24.45       52.74     17.62 o 
  -2   3  24        4.36        8.17     14.08 o 
  -1   3  24       22.69       18.09     13.32 o 
   0   3  24       26.24       14.70     16.66 o 
   1   3  24       18.91       22.28     15.58 o 
   2   3  24        3.55       16.32     18.82 o 
   3   3  24        1.96       10.72     15.64 o 
   4   3  24        0.71       10.72     20.37 o 
   5   3  24       19.13       25.40     28.33 o 
   6   3  24       40.02       40.05     31.75 o 
  -6   4  24        0.09       15.10     27.05 o 
  -5   4  24       29.87       25.89     21.95 o 
  -4   4  24        0.27        2.27     19.46 o 
  -3   4  24        1.71       -4.46     19.75 o 
  -2   4  24        9.41       15.44     16.30 o 
  -1   4  24       18.26       30.07     16.58 o 
   0   4  24       17.19        9.49     19.26 o 
   1   4  24       36.33       40.78     19.36 o 
   2   4  24       22.66       21.14     21.34 o 
   3   4  24       32.24       47.87     31.75 o 
   4   4  24        0.53        0.98     20.51 o 
   5   4  24        3.27       12.21     26.86 o 
   6   4  24        1.50       12.70     21.00 o 
  -4   5  24       10.52       12.16     20.87 o 
  -3   5  24       50.08       44.30     26.28 o 
  -2   5  24        3.15       -6.65     12.86 o 
  -1   5  24        5.19       -4.09     16.09 o 
   0   5  24        0.74       15.18     14.18 o 
   1   5  24        0.60        0.66     21.20 o 
   2   5  24       39.59       55.68     26.86 o 
   3   5  24       17.49       18.07     23.44 o 
   4   5  24        2.06       -5.37     21.98 o 
  -1   6  24        6.24       11.77     17.42 o 
   0   6  24        4.52       18.09     16.98 o 
   1   6  24        2.07        4.40     28.82 o 
  -7   1  25        5.07        5.42     23.48 o 
  -6   1  25        4.98        6.65     27.07 o 
  -5   1  25       13.56       26.07     21.97 o 
  -4   1  25       18.05       22.56     20.39 o 
  -3   1  25       81.28       88.64     23.35 o 
  -2   1  25      162.28      114.34     24.69 o 
  -1   1  25        7.13       24.55     17.18 o 
   0   1  25        1.09       -6.54     10.88 o 
   1   1  25        2.55       -8.55     16.92 o 
   2   1  25      297.23      339.95     51.77 o 
   3   1  25      292.54      358.02     52.26 o 
   4   1  25        3.33        2.46     15.69 o 
   5   1  25        5.96       31.53     17.36 o 
   6   1  25        4.98       11.56     17.96 o 
   7   1  25        2.97       11.72     24.91 o 
  -7   2  25        0.64       14.65     39.56 o 
  -6   2  25       50.73       65.39     26.93 o 
  -5   2  25        0.74       22.32     22.17 o 
  -4   2  25        0.29        9.79     26.13 o 
  -3   2  25       15.12       16.49     17.77 o 
  -2   2  25       40.42       32.33     16.66 o 
  -1   2  25      108.86       95.76     24.15 o 
   0   2  25        1.47        1.11     23.93 o 
   1   2  25      215.38      221.59     30.39 o 
   2   2  25        3.86       -8.50     16.61 o 
   3   2  25       51.60       41.33     16.40 o 
   4   2  25        4.68       12.85     20.03 o 
   5   2  25        3.62       -4.73     15.45 o 
   6   2  25        5.46       -7.33     23.93 o 
   7   2  25       12.03       25.40     30.77 o 
  -6   3  25        3.84        3.52     21.90 o 
  -5   3  25        4.34       -6.35     22.79 o 
  -4   3  25       63.33       87.69     21.48 o 
  -3   3  25       80.32       82.94     19.24 o 
  -2   3  25       27.89       35.43     14.46 o 
  -1   3  25       24.43       37.90     16.66 o 
   0   3  25        0.24       -3.95     21.25 o 
   1   3  25        1.49       -1.91     12.57 o 
   2   3  25       17.57       12.70     16.41 o 
   3   3  25       11.25       21.26     17.35 o 
   4   3  25       24.37       42.49     29.79 o 
   5   3  25        2.22       24.91     29.79 o 
   6   3  25       48.76       25.89     23.44 o 
  -5   4  25       13.25       23.40     30.45 o 
  -4   4  25        7.44        4.71     27.75 o 
  -3   4  25        0.18       -5.70     15.80 o 
  -2   4  25       31.94       42.99     19.70 o 
  -1   4  25        9.89       -0.30     14.09 o 
   0   4  25        0.07       16.90     14.53 o 
   1   4  25       31.00      130.74    116.98 o 
   2   4  25        5.98      -10.30     17.57 o 
   3   4  25        1.20       20.51     29.79 o 
   4   4  25        1.11       -3.42     21.00 o 
   5   4  25       13.84       10.26     27.84 o 
  -4   5  25       19.78       19.54     38.10 o 
  -3   5  25        3.12       32.53     26.87 o 
  -2   5  25        0.39        0.81     18.48 o 
  -1   5  25        2.79        5.59     13.35 o 
   0   5  25        0.87        3.05     16.51 o 
   1   5  25        0.96       -6.84     19.17 o 
   2   5  25        1.03       11.23     21.98 o 
   3   5  25        4.82        3.91     22.96 o 
  -7   0  26        6.78      -12.21     31.26 o 
  -6   0  26        5.82       12.70     32.72 o 
  -5   0  26        2.36      -11.23     24.91 o 
  -4   0  26       29.97       27.35     31.75 o 
  -3   0  26      246.55      169.97     46.89 o 
  -2   0  26      271.62      322.85     53.73 o 
  -1   0  26       24.14       38.59     28.33 o 
   0   0  26      248.29      154.83     34.68 o 
   1   0  26       46.76       51.77     28.33 o 
   4   0  26       40.54       47.87     31.75 o 
   5   0  26       10.15        8.79     27.84 o 
   6   0  26        2.33       15.14     32.24 o 
   7   0  26        4.23        7.33     36.14 o 
  -7   1  26        0.70      -12.18     31.43 o 
  -6   1  26        3.17        3.84     20.10 o 
  -5   1  26        0.41       15.58     21.97 o 
  -4   1  26       34.65       49.50     26.28 o 
  -3   1  26      108.33      124.23     27.60 o 
  -2   1  26       37.31       53.49     20.99 o 
  -1   1  26      158.22      169.14     27.26 o 
   0   1  26        0.97       -5.97     13.96 o 
   1   1  26       28.21       43.54     20.34 o 
   2   1  26        2.79      -11.08     12.03 o 
   4   1  26       32.53       51.07     24.91 o 
   5   1  26        3.87       18.13     18.96 o 
   6   1  26        0.25       10.11     18.50 o 
   7   1  26        6.99       26.86     35.17 o 
  -7   2  26        3.18       45.42     54.70 o 
  -6   2  26        3.68      -21.98     43.96 o 
  -5   2  26        1.30        2.41     25.79 o 
  -4   2  26       25.44       39.82     19.80 o 
  -3   2  26        5.12        1.97     18.34 o 
  -2   2  26       10.65        3.89     15.37 o 
  -1   2  26       89.95       84.71     26.62 o 
   0   2  26        8.85       -0.56     15.60 o 
   1   2  26       45.46       29.14     17.93 o 
   2   2  26       15.51        5.29     17.18 o 
   3   2  26       17.64       25.48     19.46 o 
   4   2  26       27.49       26.73     18.22 o 
   5   2  26        0.09       -5.86     21.00 o 
   6   2  26        0.60       30.77     30.28 o 
  -6   3  26        7.98      -40.54     32.24 o 
  -5   3  26        0.10        1.47     44.45 o 
  -4   3  26        5.90        3.57     18.95 o 
  -3   3  26       24.49       13.65     16.31 o 
  -2   3  26       79.40       87.40     50.55 o 
  -1   3  26       21.31       23.25     16.40 o 
   0   3  26        3.02        9.58     13.50 o 
   1   3  26        1.14        2.62     15.81 o 
   2   3  26       47.12       34.28     16.68 o 
   3   3  26        1.36       -3.35     16.71 o 
   4   3  26       45.16       54.70     30.77 o 
   5   3  26        1.87        5.86     27.84 o 
   6   3  26       58.30       57.15     26.86 o 
  -5   4  26       14.33        7.81     22.07 o 
  -4   4  26       16.95       18.53     24.74 o 
  -3   4  26        2.81       17.51     18.16 o 
  -2   4  26       12.82        4.44     14.73 o 
  -1   4  26        0.73        0.22     13.49 o 
   0   4  26        5.85       -5.39     11.14 o 
   1   4  26        0.07       16.97     18.10 o 
   2   4  26        0.66      -12.29     18.64 o 
   3   4  26        8.22       -8.30     26.38 o 
   4   4  26        2.73       -5.86     20.03 o 
  -3   5  26        3.77       53.73     43.47 o 
  -2   5  26       11.49       13.08     18.23 o 
  -1   5  26        0.11        8.91     14.08 o 
   0   5  26        5.05       -5.71     13.92 o 
   1   5  26        1.75        8.60     19.65 o 
   2   5  26        5.99       33.70     30.28 o 
   3   5  26        0.38        3.91     21.98 o 
  -6   1  27        0.13       17.19     22.38 o 
  -5   1  27        3.55      -10.83     23.85 o 
  -4   1  27       10.09       28.33     26.59 o 
  -3   1  27        1.66       18.08     19.36 o 
  -2   1  27       46.68       79.68     23.48 o 
  -1   1  27       39.89       47.48     20.29 o 
   0   1  27        0.42        2.15     13.91 o 
   1   1  27       38.58       34.66     16.06 o 
   2   1  27       35.12       55.17     19.89 o 
   3   1  27       28.59       19.11     18.19 o 
   4   1  27        1.52       -4.49     15.08 o 
   5   1  27        6.59       18.40     17.13 o 
   6   1  27        0.02        7.33     29.79 o 
  -6   2  27        6.17        4.40     35.66 o 
  -5   2  27       14.15       19.68     23.49 o 
  -4   2  27       15.10       20.07     20.77 o 
  -3   2  27        5.85        6.87     23.69 o 
  -2   2  27       53.72       25.10     17.95 o 
  -1   2  27       12.51      -12.08     12.57 o 
   0   2  27       35.44       28.51     16.89 o 
   1   2  27      133.94      127.94     24.80 o 
   2   2  27        3.76       14.72     20.58 o 
   3   2  27       49.58       49.06     22.92 o 
   4   2  27       30.46       43.32     19.80 o 
   5   2  27        1.15        4.40     27.84 o 
   6   2  27        8.60        3.42     21.49 o 
  -5   3  27        4.50        6.35     46.89 o 
  -4   3  27        3.62        1.41     21.55 o 
  -3   3  27        1.24       -4.58     17.95 o 
  -2   3  27        6.46       17.28     23.11 o 
  -1   3  27        3.29        8.11     18.33 o 
   0   3  27        1.59        1.21     19.80 o 
   1   3  27        0.27       -9.97     14.94 o 
   2   3  27        1.94       -4.71     19.86 o 
   3   3  27        0.50       14.50     18.03 o 
   4   3  27       30.47       62.52     33.70 o 
   5   3  27        4.22        7.33     26.86 o 
  -4   4  27        6.96       11.74     22.11 o 
  -3   4  27       10.42       25.11     17.19 o 
  -2   4  27        2.11       14.84     17.02 o 
  -1   4  27        0.63      -10.61     13.78 o 
   0   4  27        4.99       10.56     15.88 o 
   1   4  27        1.28        0.67     22.16 o 
   2   4  27        0.84        5.17     18.34 o 
   3   4  27       22.03       44.94     26.38 o 
   4   4  27        4.61        4.40     20.51 o 
  -2   5  27        0.59       12.31     19.27 o 
  -1   5  27        0.19        2.23     15.16 o 
   0   5  27        0.56       14.42     17.29 o 
   1   5  27        1.40       14.38     25.59 o 
  -6   0  28        0.07       26.86     44.94 o 
  -5   0  28       15.56       21.00     30.77 o 
  -4   0  28       15.36       28.82     35.66 o 
  -3   0  28       65.00       85.48     40.05 o 
  -2   0  28      121.04      168.51     45.42 o 
  -1   0  28      199.18      221.75     43.96 o 
   0   0  28        5.92       -5.37     26.38 o 
   1   0  28      298.22      238.35     47.38 o 
   2   0  28        6.73        3.42     18.56 o 
   3   0  28        7.98       -6.84     18.07 o 
   4   0  28       81.71       80.59     33.70 o 
   5   0  28        9.52       16.12     29.31 o 
   6   0  28        0.74        5.86     30.77 o 
  -6   1  28        1.32        9.00     26.39 o 
  -5   1  28        0.28       11.62     22.96 o 
  -4   1  28       10.15        8.44     21.69 o 
  -3   1  28       31.87       33.14     24.33 o 
  -2   1  28        0.43       17.43     19.60 o 
  -1   1  28       73.34      122.09     28.80 o 
   0   1  28        0.47       -2.43     15.24 o 
   1   1  28        8.66        4.98     14.46 o 
   2   1  28        0.16       21.34     20.18 o 
   3   1  28        3.86        2.45     19.84 o 
   4   1  28        0.62       17.27     15.37 o 
   5   1  28        1.48       10.31     17.93 o 
   6   1  28        0.15       14.65     33.21 o 
  -6   2  28        3.05       86.45     54.22 o 
  -5   2  28       13.76       20.99     24.64 o 
  -4   2  28       10.11        3.84     22.41 o 
  -3   2  28       12.43       -5.60     20.58 o 
  -2   2  28        2.86      -12.10     15.84 o 
  -1   2  28        3.91       19.80     16.40 o 
   0   2  28       23.03       54.95     24.18 o 
   1   2  28        0.38       12.61     17.33 o 
   2   2  28       55.53      104.80     25.73 o 
   3   2  28       46.15       54.87     19.80 o 
   4   2  28        5.94       23.47     21.22 o 
   5   2  28        0.71        5.37     27.35 o 
  -5   3  28        2.06       -8.30     32.72 o 
  -4   3  28        1.78        3.62     26.86 o 
  -3   3  28       51.14       29.18     23.11 o 
  -2   3  28        2.18       -5.19     21.83 o 
  -1   3  28       16.15       22.86     23.11 o 
   0   3  28        0.03        2.85     17.45 o 
   1   3  28        1.07       -3.04     17.03 o 
   2   3  28       21.20       25.93     24.17 o 
   3   3  28      104.30      238.84     53.24 o 
   4   3  28        0.72       -7.33     20.03 o 
  -3   4  28       10.02       28.17     24.18 o 
  -2   4  28        0.12       10.99     22.79 o 
  -1   4  28        7.11       15.44     18.68 o 
   0   4  28        2.01        2.02     15.20 o 
   1   4  28        4.03      -12.92     17.60 o 
   2   4  28        0.41        9.83     18.34 o 
   3   4  28        2.55      -12.21     23.44 o 
  -5   1  29        0.72       23.64     23.56 o 
  -4   1  29        2.55        4.97     26.41 o 
  -3   1  29        0.96       -1.15     17.23 o 
  -2   1  29       38.49       85.69     25.81 o 
  -1   1  29       41.40       63.75     23.57 o 
   0   1  29        0.00        5.11     17.37 o 
   1   1  29        2.79       -2.68     19.26 o 
   2   1  29       98.66       91.34     22.95 o 
   3   1  29        9.07        7.52     17.80 o 
   4   1  29        1.02       10.82     20.34 o 
   5   1  29       11.24       30.77     22.79 o 
  -5   2  29        1.29       10.26     24.29 o 
  -4   2  29        0.70       -6.07     27.42 o 
  -3   2  29       37.20       63.07     26.20 o 
  -2   2  29       67.66       52.87     20.88 o 
  -1   2  29        3.11       -1.10     16.71 o 
   0   2  29       47.37       60.07     24.35 o 
   1   2  29       21.56       33.56     20.18 o 
   2   2  29       51.19       60.89     25.73 o 
   3   2  29        7.00      -10.87     20.30 o 
   4   2  29        0.10       -3.74     18.12 o 
   5   2  29        2.36       17.10     21.98 o 
  -4   3  29        2.64       17.53     27.82 o 
  -3   3  29        2.11       -0.59     22.86 o 
  -2   3  29        1.24       -6.04     18.76 o 
  -1   3  29       39.47       36.61     24.75 o 
   0   3  29        7.10        6.60     18.98 o 
   1   3  29        2.06        3.45     20.58 o 
   2   3  29       14.46       28.22     19.15 o 
   3   3  29       36.35       32.95     22.22 o 
   4   3  29        4.87       -1.47     20.51 o 
  -2   4  29        0.19       14.35     23.57 o 
  -1   4  29        3.48        5.37     19.93 o 
   0   4  29        0.04        4.83     23.64 o 
   1   4  29        8.60        2.40     21.12 o 
   2   4  29        0.14       -2.51     24.06 o 
  -5   0  30        0.75       16.61     42.49 o 
  -4   0  30        1.65      -11.23     24.91 o 
  -3   0  30       12.17       44.45     30.28 o 
  -2   0  30        3.94        7.33     34.19 o 
  -1   0  30       52.40       39.56     25.89 o 
   0   0  30       14.42       13.68     22.47 o 
   1   0  30       98.14      114.78     42.01 o 
   2   0  30       43.92       84.99     35.17 o 
   3   0  30       56.90       98.17     36.63 o 
   4   0  30        0.39       17.10     21.49 o 
   5   0  30        0.88      -12.21     19.54 o 
  -5   1  30        0.09       -6.13     28.51 o 
  -4   1  30        4.23       10.09     23.82 o 
  -3   1  30       30.96       25.27     21.58 o 
  -2   1  30        1.60        1.90     16.91 o 
  -1   1  30       12.81       24.91     24.18 o 
   0   1  30        1.19       11.97     16.92 o 
   1   1  30        1.51        0.36     23.93 o 
   2   1  30       22.62       15.83     17.10 o 
   3   1  30        4.90       20.64     22.03 o 
   4   1  30        0.23       14.00     17.96 o 
  -4   2  30        1.82      -11.75     27.42 o 
  -3   2  30        1.43       21.96     27.11 o 
  -2   2  30       12.47       39.91     21.56 o 
  -1   2  30       10.66       23.57     19.46 o 
   0   2  30       11.02      -11.95     14.31 o 
   1   2  30        2.36        2.27     15.88 o 
   2   2  30        5.20       27.17     19.33 o 
   3   2  30       10.57       27.35     19.71 o 
   4   2  30        6.44       21.79     24.00 o 
  -3   3  30        5.89       -6.58     21.70 o 
  -2   3  30        0.83        5.83     20.33 o 
  -1   3  30        7.83        6.01     16.91 o 
   0   3  30        7.48       14.28     23.34 o 
   1   3  30       10.35       -0.57     15.02 o 
   2   3  30        6.34        5.54     23.48 o 
   3   3  30       16.69       36.08     23.11 o 
  -4   1  31        3.38        8.01     25.57 o 
  -3   1  31        7.54       -6.11     25.90 o 
  -2   1  31        6.73       -4.07     20.88 o 
  -1   1  31       27.00       51.09     22.31 o 
   0   1  31        9.44       13.76     19.95 o 
   1   1  31        2.78       -0.22     16.08 o 
   2   1  31       16.76       25.74     17.37 o 
   3   1  31        0.39        6.49     20.37 o 
   4   1  31        0.23       12.60     20.77 o 
  -3   2  31       31.38       42.45     30.18 o 
  -2   2  31        5.04        0.07     24.17 o 
  -1   2  31       21.17       35.52     20.40 o 
   0   2  31       12.08       -0.10     18.88 o 
   1   2  31       26.84       47.13     24.87 o 
   2   2  31        0.99      -10.96     20.37 o 
   3   2  31        6.55       97.85     79.37 o 
  -2   3  31        5.23       28.54     26.34 o 
  -1   3  31        1.73        7.36     18.61 o 
   0   3  31        5.71       14.22     17.66 o 
   1   3  31        0.26        8.26     17.23 o 
  -3   0  32       22.16       58.61     36.63 o 
  -2   0  32       38.56       54.70     35.17 o 
  -1   0  32        1.41       14.16     35.17 o 
   0   0  32        0.16        8.30     25.40 o 
   1   0  32       16.32       27.84     33.21 o 
   2   0  32        1.99      -25.40     27.35 o 
   3   0  32       10.97        5.37     20.51 o 
  -3   1  32       14.92       22.65     30.77 o 
  -2   1  32        5.28       40.93     28.30 o 
  -1   1  32        4.49       -1.95     18.22 o 
   0   1  32        3.79       -7.93     19.78 o 
   1   1  32        0.23       10.45     16.73 o 
   2   1  32       17.58       33.39     19.24 o 
   3   1  32        4.36        7.93     16.77 o 
  -2   2  32       13.03       31.46     22.41 o 
  -1   2  32        5.79       11.68     24.06 o 
   0   2  32        0.74       13.87     20.13 o 
   1   2  32       22.31       22.22     17.92 o 
   2   2  32        0.67       -4.34     22.10 o 
  -2   1  33        0.81       16.47     21.42 o 
  -1   1  33        3.34       22.43     22.53 o 
   0   1  33        0.01       13.10     20.15 o 
   1   1  33        3.71       -1.62     16.40 o 
                                                 
